# Supplementary material for: Distinct molecular mechanisms underlying clinically relevant subtypes of breast cancer: gene expression analyses across three different platforms
Source: BMC Genomics. 2006 May 26;7:127. doi: 10.1186/1471-2164-7-127 (PMC1489944; doi:10.1186/1471-2164-7-127)
Supplement: Additional File 1 — The 1210 signature genes represented by 1244 probes that were most differentially expressed between luminal A and basal-like tumors by ANOVA analysis. For each gene, the Applied Biosystems Probe ID, P-value, Fold Change, Gene_Symbol, Gene_Description, GenBank Accession and LocusLink_ID are listed. [file 1471-2164-7-127-S1.xls]

## Sheet: Sheet1
Applied Biosystems_probeID	Primary_Gene_ID	P-value	Fold Change	Gene_Symbol	Gene_Description	GenBank Accession	LocusLink_ID
178628	hCG36813.2	0.000492	0.368
112891	hCG41545.4	0.00526	2.122			X07619.1
208956	hCG1639748.3	0.00527	0.12
119364	hCG2041891	0.00534	0.259
228070	hCG1774416.2	0.00587	7.277
235515	hCG2023276.1	0.00696	5.667
166592	hCG39980.2	0.00703	0.486	FGD4	FGD1 family, member 4	NM_139241.1	121512
144383	hCG2031821	0.00734	0.228	NSEP1	nuclease sensitive element binding protein 1	M83234.1	4904
156160	hCG2040659	0.00828	0.133
143892	hCG1990544	0.0083	0.32
231615	hCG1741668.2	0.00852	2.109
188718	hCG37261.2	0.00886	4.196
230177	hCG1643722.3	0.0105	4.577
230454	hCG2043431	0.0111	4.392
163631	hCG2040194	0.0112	4.438
229737	hCG1795553.2	0.0112	5.33
229897	hCG17429.3	0.0114	0.266			BC018676.1
119391	hCG2040493	0.0118	2.049			AK096716.2
208250	hCG37603.1	0.0123	3.427
230618	hCG1786812.3	0.0124	4.096
166990	hCG1641046.2	0.0127	0.383
201278	hCG1818503.1	0.0131	4.567
102564	hCG1640833.3	0.0136	0.292
162018	hCG1643070.3	0.0144	4.066
179564	hCG1770271.2	0.0146	4.175
228943	hCG31012.3	0.015	2.294
102754	hCG2041104	0.015	7.216
132235	hCG2042185.1	0.016	6.338
141935	hCG1794338.2	0.0176	2.222
173532	hCG1644263.5	0.0186	4.58
228935	hCG1784504.3	0.0186	4.678
173159	hCG1639965.3	0.0186	0.429
130353	hCG1820838.1	0.0192	0.346
236084	hCG1741396.1	0.0192	0.3
101498	hCG1743503.3	0.0193	0.273
193519	hCG1775343.1	0.0205	0.452			AK096306.1
182740	hCG28342.3	0.0205	4.54
111951	hCG1646993.2	0.0206	2.537
192868	hCG2042187	0.0206	0.465
211211	hCG1774880.1	0.021	0.392	SACS	spastic ataxia of Charlevoix-Saguenay (sacsin)	NM_014363.3	26278
110140	NM_207418.2	0.0211	0.205	MGC57827	Similar to RIKEN cDNA 2700049P18 gene	NM_207418.2	389835
165816	hCG1644263.4	0.0212	4.812
157891	hCG1820823.2	0.0212	0.361
193946	hCG1988320	0.0213	3.972
108534	AK022914.1	0.0219	0.216			AK056135.1
112215	hCG1643175.3	0.022	4.957
236503	hCG1643885.4	0.0225	4.386			AL158175.7_CDS_1
228103	hCG1642641.2	0.0225	2.06
231711	hCG2043539	0.0225	4.507
200584	hCG20831.3	0.0231	5.704	LOC404785	POTE14	NM_207513.1	404785
152643	hCG1783311.2	0.0237	3.154
184755	hCG1644026.2	0.0241	2.25
183927	hCG2017606	0.0241	0.354	SEPHS1	selenophosphate synthetase 1	NM_012247.3	22929
184997	hCG2040291	0.0246	4.555
232183	hCG19252.2	0.0247	0.468
151175	hCG36877.2	0.0264	0.469
213972	hCG2041327	0.0264	2.55
236749	hCG1736101.3	0.0264	4.136
228652	hCG1657426.3	0.0268	0.376
141814	hCG32795.2	0.0271	0.293
100894	hCG2043516	0.0273	2.09
176403	hCG1820927.2	0.0284	0.14			AK130456.1
235577	hCG2014961	0.0289	2.675
232211	hCG2030474	0.0308	0.461			AK023584.1
127648	AK027667.1	0.0309	0.443			AK027667.1
229637	hCG1641962.2	0.032	0.322	ZNF471	zinc finger protein 471	NM_020813.1	57573
163839	hCG1644511.2	0.0321	0.416
231963	hCG1640549.4	0.0329	3.243
155386	hCG1820374.2	0.0333	0.4
102249	hCG1992482	0.0339	2.85
114653	hCG24620.2	0.0341	0.162	GPR158	G protein-coupled receptor 158	NM_020752.1	57512
235391	hCG1750222.2	0.0341	2.868
226883	hCG2005698.1	0.0359	0.386	MGC22679	hypothetical protein MGC22679	NM_144711.3	151230
110637	hCG1807883.3	0.036	2.788
181893	hCG1685844.3	0.0373	2.618			AX448727.1_CDS_1
120380	hCG1820401.2	0.0381	0.467
214314	hCG1820356.2	0.0384	2.21
178566	hCG1739343.2	0.0386	2.064
231866	hCG1642576.2	0.0387	3.299
111349	hCG25371.2	0.0394	0.488			BX537499.1
104748	hCG1744184.3	0.0397	2.068
133810	hCG15162.3	0.0408	0.362			AF005898.1_CDS_1
131247	hCG1643984.3	0.0409	2.689
231896	hCG1812832.1	0.0411	5.006
231660	hCG1795376.1	0.0411	0.174
162483	hCG2028440	0.0413	0.433
235767	hCG2027568	0.042	0.404
186191	AF386395.1_CDS_1	0.0421	0.0544			AJ415694.1_CDS_1
125874	hCG1642807.3	0.0428	0.0988			X72818.1_CDS_1
236007	hCG1985098	0.0429	0.449
104510	hCG17156.3	0.0434	14.12			AK123232.1
226722	hCG2042396	0.0437	2.037
134541	hCG1791795.2	0.0452	0.0816			AF386288.1_CDS_1
172307	hCG1997232.1	0.0453	2.464	HIST2H2AB	histone 2, H2ab	NM_175065.2	317772
136785	hCG2042707	0.0453	0.0488			Y14865.1_CDS_1
183641	hCG2002255	0.0453	0.12	RaLP	rai-like protein	NM_203349.2	399694
107085	hCG1642047.3	0.0453	0.31
183428	hCG1642538.2	0.0467	0.14
230120	hCG1784039.2	0.0472	2.863
234317	hCG1643578.4	0.0483	5.757
115293	hCG2041363	0.0486	0.485
235353	hCG2010697.1	0.0498	0.0517			M61771.1_CDS_1
120715	AB065461.1_CDS_1	0.0498	0.352			AX659341.1_CDS_1
154012	hCG1787752.2	9.71e-05	12.53			BC035868.1
159341	hCG18272.2	9.71e-05	0.0216	EN1	engrailed homolog 1	NM_001426.2	2019
155970	hCG38553.4	9.92e-05	5.569	LOC201895	hypothetical protein LOC201895	NM_174921.1	201895
228930	hCG2043073	9.92e-05	6.669	KENAE	Kenae	NM_176816.2	202243
152058	hCG22717.3	9.92e-05	2.277	MKNK2	MAP kinase-interacting serine/threonine kinase 2	NM_199054.1	2872
211912	hCG1811741.1	0.000901	0.237	FMNL2	formin-like 2	NM_052905.1	114793
106461	hCG22089.3	0.0011	40.78	TSPAN-1	tetraspan 1	NM_005727.2	10103
131899	hCG32210.2	0.0011	43.38	DACH1	dachshund homolog 1 (Drosophila)	NM_080759.2	1602
120950	hCG1758400.1	0.0011	16.82	LOC134147	hypothetical protein BC001573	NM_138809.2	134147
221068	hCG1984423	0.0011	0.0155	PSAT1	phosphoserine aminotransferase 1	NM_058179.2	29968
211988	hCG15653.3	0.00137	0.142	ZNF462	zinc finger protein 462	NM_021224.2	58499
156379	hCG23804.2	0.00137	13.98	SLC39A6;LIV-1	solute carrier family 39 (zinc transporter), member 6	NM_012319.2	25800
145914	hCG38343.3	0.00137	7.122	NUDT12	nudix (nucleoside diphosphate linked moiety X)-type motif 12	NM_031438.2	83594
150241	hCG2039389	0.00144	0.323	NCK1	NCK adaptor protein 1	NM_006153.3	4690
151268	hCG1984423	0.00147	0.0179	PSAT1	phosphoserine aminotransferase 1	NM_058179.2	29968
166248	hCG15093.2	0.00152	8.077	AR	androgen receptor (dihydrotestosterone receptor; testicular feminization; spinal and bulbar muscular atrophy; Kennedy disease)	NM_000044.2	367
134225	hCG1788537.3	0.00152	11.13	LOC124220	similar to common salivary protein 1	NM_145252.1	124220
158502	hCG2003428	0.00152	33.49	CA12	carbonic anhydrase XII	NM_206925.1	771
129188	hCG18939.2	0.00152	0.321	MSN	moesin	NM_002444.1	4478
115545	hCG2002898.1	0.00156	6.771	IL6ST	interleukin 6 signal transducer (gp130, oncostatin M receptor)	NM_175767.1	3572
157990	hCG2008554.1	0.00157	0.263	IFNAR2	interferon (alpha, beta and omega) receptor 2	NM_000874.3	3455
225253	hCG32210.2	0.00157	37.88	DACH1	dachshund homolog 1 (Drosophila)	NM_080760.2	1602
195456	hCG19292.4	0.00157	105.7	AGR2	anterior gradient 2 homolog (Xenopus laevis)	NM_006408.2	10551
178330	hCG19716.2	0.00157	101.9	FOXA1	forkhead box A1	NM_004496.2	3169
147628	hCG1811630.1	0.00162	137.2	ESR1	estrogen receptor 1	NM_000125.1	2099
147870	hCG16294.2	0.00162	0.142	TTLL4	tubulin tyrosine ligase-like family, member 4	NM_014640.2	9654
172479	hCG1811061.2	0.00162	0.061	C20orf42	chromosome 20 open reading frame 42	NM_017671.3	55612
109480	AF269088.1	0.00162	12.81
145624	hCG2007134	0.00162	6.733	TSGA2	testes specific A2 homolog (mouse)	NM_080860.1	89765
196532	hCG18665.4	0.00162	8.442	MAGED2	melanoma antigen, family D, 2	NM_177433.1	10916
187082	hCG23634.3	0.00162	26.82	GATA3	GATA binding protein 3	NM_002051.1	2625
132301	hCG201357.2	0.00181	2.58	BC-2	putative breast adenocarcinoma marker (32kD)	NM_198426.1	27243
205644	hCG1785736.1	0.00185	4.399	PTE2B	peroxisomal acyl-CoA thioesterase 2B	NM_152331.1	122970
208289	hCG2003428	0.00197	34.81	CA12	carbonic anhydrase XII	NM_001218.3	771
201319	hCG24896.3	0.00197	0.0576	DSC2	desmocollin 2	NM_004949.2	1824
104729	hCG1788537.3	0.00197	9.823	LOC124220	similar to common salivary protein 1	NM_145252.1	124220
132559	hCG27735.2	0.00197	0.15	DAPK1	death-associated protein kinase 1	NM_004938.1	1612
224127	hCG2011580	0.00215	16.57	LOC222171	hypothetical protein LOC222171	NM_175887.2	222171
182816	hCG1748789.3	0.00215	0.279	SH3KBP1	SH3-domain kinase binding protein 1	NM_031892.1	30011
149133	hCG34035.3	0.00215	0.181	SOD2	superoxide dismutase 2, mitochondrial	NM_000636.1	6648
142459	hCG2022530	0.00215	0.0246	ROPN1	ropporin, rhophilin associated protein 1	NM_017578.2	54763
199871	hCG18762.3	0.00215	0.104	CYP39A1	cytochrome P450, family 39, subfamily A, polypeptide 1	NM_016593.3	51302
192912	hCG27664.3	0.00224	38.78	MAPT	microtubule-associated protein tau	NM_173727.1	4137
177223	hCG39793.2	0.00226	0.326	KIAA1609	KIAA1609 protein	NM_020947.2	57707
101725	hCG1810759.1	0.00226	6.305	LOC375449	similar to microtubule associated testis specific serine/threonine protein kinase		375449
108628	hCG23542.2	0.00226	2.024	MRPL54	mitochondrial ribosomal protein L54	BC065273.1	116541
188430	hCG1644459.1	0.00226	7.692	LOC90355	hypothetical gene supported by AF038182; BC009203	NM_033211.2	90355
187510	hCG25678.3	0.00228	30.99	DNALI1	dynein, axonemal, light intermediate polypeptide 1	NM_003462.3	7802
214359	hCG37687.2	0.00228	3.656	PGDS	prostaglandin D2 synthase, hematopoietic	NM_014485.1	27306
226228	hCG1983703.1	0.00228	6.51	UBXD3	UBX domain containing 3	NM_152376.2	127733
157249	hCG1794564.2	0.00257	107.9			BC028407.1
233641	hCG1813151.2	0.00272	30.45	LAF4	lymphoid nuclear protein related to AF4	NM_002285.1	3899
191318	hCG21334.3	0.00277	0.347	C6orf75	chromosome 6 open reading frame 75	NM_021820.1	60487
157979	hCG16057.2	0.00277	0.261	FLJ31951	hypothetical protein FLJ31951	NM_144726.1	153830
209362	hCG40831.2	0.00291	0.174	LY75	lymphocyte antigen 75	NM_002349.1	4065
124109	hCG1788998.1	0.00303	139.9	BCMP11	breast cancer membrane protein 11	NM_176813.3	155465
223433	hCG1980915	0.00322	2.133	SKP1A	S-phase kinase-associated protein 1A (p19A)	NM_006930.2	6500
168063	hCG33085.3	0.00328	0.44	ING3	inhibitor of growth family, member 3	NM_198266.1	54556
228202	hCG2030503.1	0.00331	0.159			AX972752.1_CDS_1
125158	hCG1640493.3	0.00341	8.28	FBP1	fructose-1,6-bisphosphatase 1	NM_000507.2	2203
158661	hCG23493.3	0.00341	5.527	JMJD2B	jumonji domain containing 2B	NM_015015.1	23030
218816	hCG27664.3	0.00341	19.75	MAPT	microtubule-associated protein tau	NM_016841.1	4137
101584	hCG17104.3	0.00341	0.191	MRAS	muscle RAS oncogene homolog	AF022080.1	22808
138869	hCG1642398.3	0.00341	2.367	FLJ22104	hypothetical protein FLJ22104	NM_022918.2	65084
145458	hCG39376.3	0.00341	15.58	ANXA9	annexin A9	NM_003568.1	8416
196687	hCG2030497	0.00341	0.113	NCOA7	nuclear receptor coactivator 7	NM_181782.2	135112
136178	hCG19696.3	0.00341	2.388	FLJ20514	hypothetical protein FLJ20514	NM_017856.1	54960
214502	hCG24112.2	0.00347	3.37	KIF3A	kinesin family member 3A	NM_007054.4	11127
215485	hCG2038835	0.00347	7.083			AX746771.1
125661	hCG1783843.2	0.00371	3.294	DKFZp434M202	hypothetical protein DKFZp434M202	AY358195.1	126668
223460	hCG39762.3	0.00394	0.0952	SLC43A3;PRG2	solute carrier family 43, member 3;proteoglycan 2, bone marrow (natural killer cell activator, eosinophil granule major basic protein)	NM_002728.4
125108	hCG1980824	0.00398	0.353	ANKRD11	ankyrin repeat domain 11	NM_013275.3	29123
226603	hCG1995932	0.00398	6.248	MGC33338	hypothetical protein MGC33338	NM_152366.2	126823
191167	hCG16061.3	0.00398	7.168	CLSTN2	calsyntenin 2	NM_022131.1	64084
203282	hCG96731.3	0.00413	5.547	CREB3L4	cAMP responsive element binding protein 3-like 4	NM_130898.2	148327
105353	hCG20954.3	0.00413	3.555	TMC4	transmembrane channel-like 4	NM_144686.1	147798
193251	hCG2005772	0.00428	4.191	FLJ23577	KPL2 protein	NM_024867.2	79925
207416	hCG16803.2	0.00437	0.0727	CDCA7	cell division cycle associated 7	NM_031942.3	83879
129947	hCG22843.3	0.00446	37.08	ANKRD30A	ankyrin repeat domain 30A	NM_052997.1	91074
198811	hCG1811611.1	0.00464	0.414	RBMS1	RNA binding motif, single stranded interacting protein 1	NM_016836.2	5937
167608	hCG32860.3	0.00464	28.4	DNAJC12	DnaJ (Hsp40) homolog, subfamily C, member 12	NM_201262.1	56521
201478	hCG37849.3	0.00464	5.677	MCCC2	methylcrotonoyl-Coenzyme A carboxylase 2 (beta)	NM_022132.3	64087
101108	hCG16899.3	0.00467	0.375	PRKCN	protein kinase C, nu	NM_005813.3	23683
214412	hCG1811944.1	0.0047	0.0644	MID1	midline 1 (Opitz/BBB syndrome)	NM_000381.1	4281
223196	hCG1811016.1	0.0047	2.742	BTRC	beta-transducin repeat containing	NM_033637.2	8945
192874	hCG32352.3	0.00472	0.104	KCNK5	potassium channel, subfamily K, member 5	NM_003740.2	8645
183327	hCG27779.2	0.00477	3.049			AK094319.1
179819	hCG41079.2	0.0048	14.03	AKR7A3	aldo-keto reductase family 7, member A3 (aflatoxin aldehyde reductase)	NM_012067.2	22977
166650	hCG16294.2	0.0048	0.237	TTLL4	tubulin tyrosine ligase-like family, member 4	NM_014640.2	9654
127260	hCG23030.2	0.0048	35.91	MLPH	melanophilin	NM_024101.4	79083
231862	hCG1781685.3	0.0048	8.8	ACADSB	acyl-Coenzyme A dehydrogenase, short/branched chain	NM_001609.2	36
107614	hCG30020.3	0.00494	2.039	PERLD1	per1-like domain containing 1	NM_033419.3	93210
135738	hCG37750.3	0.00516	0.0209	GABRP	gamma-aminobutyric acid (GABA) A receptor, pi	NM_014211.1	2568
178238	hCG23732.3	0.00516	0.108	LMO4	LIM domain only 4	NM_006769.2	8543
209109	hCG1641222.3	0.00516	14.51	SERPINA9	serine (or cysteine) proteinase inhibitor, clade A (alpha-1 antiproteinase, antitrypsin), member 9	AX675079.1_CDS_1	327657
115585	hCG20137.2	0.00526	4.657	HPN	hepsin (transmembrane protease, serine 1)	NM_182983.1	3249
169657	NM_018114.3	0.00526	3.712	FLJ10496	hypothetical protein FLJ10496	NM_018114.3	55152
235779	hCG2027292	0.00527	0.192	CDK6	cyclin-dependent kinase 6	NM_001259.5	1021
101173	hCG2033257	0.00527	0.221
184815	hCG40982.3	0.00527	5.662	KREMEN1	kringle containing transmembrane protein 1	NM_153379.1	83999
160249	hCG22040.2	0.00527	0.319	CHRAC1	chromatin accessibility complex 1	NM_017444.3	54108
104351	hCG17136.4	0.00534	0.482			BC017833.1
100093	hCG17268.3	0.00534	4.341	GLI3	GLI-Kruppel family member GLI3 (Greig cephalopolysyndactyly syndrome)	NM_000168.2	2737
187088	hCG2039395	0.00534	2.314	RAB24	RAB24, member RAS oncogene family	NM_130781.1	53917
140397	hCG1812853.1	0.00534	3.051	FLJ21628	hypothetical protein FLJ21628	NM_030613.2	80108
102959	hCG32448.3	0.00534	0.176	KHDRBS3	KH domain containing, RNA binding, signal transduction associated 3	NM_006558.1	10656
123825	hCG38554.3	0.00534	4.299	UGDH	UDP-glucose dehydrogenase	NM_003359.1	7358
184278	hCG21105.3	0.00538	0.212	PNKP	polynucleotide kinase 3'-phosphatase	NM_007254.2	11284
194721	hCG1773388.2	0.00538	6.415	ZNF552	zinc finger protein 552	NM_024762.2	79818
149010	hCG42692.2	0.00538	4.212	NME3	non-metastatic cells 3, protein expressed in	NM_002513.2	4832
177253	hCG1778763.1	0.00542	4.233	FLJ11280	hypothetical protein FLJ11280	NM_018379.2	55793
109356	hCG1749891.2	0.00542	0.0551	KRT23	keratin 23 (histone deacetylase inducible)	NM_173213.1	25984
186024	hCG40504.2	0.00544	3.769			AK001842.1
121764	hCG17976.2	0.00544	0.0477	SLC6A14	solute carrier family 6 (neurotransmitter transporter), member 14	NM_007231.1	11254
211540	hCG39796.2	0.00547	0.239	COTL1	coactosin-like 1 (Dictyostelium)	NM_021149.2	23406
131471	hCG1745893.2	0.00567	0.143	CHST3	carbohydrate (chondroitin 6) sulfotransferase 3	AK025251.1	9469
203903	hCG41482.3	0.00567	3.266	MGC13040	hypothetical protein MGC13040	NM_032930.1	85016
112829	hCG1653067.1	0.00567	4.623
169995	hCG40452.3	0.00567	5.018	UNG2	uracil-DNA glycosylase 2	NM_021147.1	10309
166489	hCG2008913	0.00567	3.154			BC011810.2
151377	hCG32945.3	0.00577	2.902	RNF103	ring finger protein 103	NM_005667.2	7844
154251	hCG2016803	0.00584	4.732	LOC220074	Hypothetical 55.1 kDa protein F09G8.5 in chromosome III	NM_145309.1	220074
202512	hCG39018.3	0.00585	0.343			NM_015173.1
129095	hCG1782151.2	0.00585	3.34	CGI-49	CGI-49 protein	NM_016002.1	51097
101798	hCG15465.3	0.00585	0.121	S100A9	S100 calcium binding protein A9 (calgranulin B)	NM_002965.2	6280
190304	hCG39815.3	0.00587	14.18	SLC27A2	solute carrier family 27 (fatty acid transporter), member 2	NM_003645.2	11001
214284	hCG21988.3	0.00604	8.901	C6orf211	chromosome 6 open reading frame 211	NM_024573.1	79624
136952	hCG1811404.2	0.00604	0.138	EGFR	epidermal growth factor receptor (erythroblastic leukemia viral (v-erb-b) oncogene homolog, avian)	NM_005228.3	1956
115673	hCG1782895.2	0.00604	2.25	NDUFA2	NADH dehydrogenase (ubiquinone) 1 alpha subcomplex, 2, 8kDa	NM_002488.2	4695
193007	hCG1988244	0.00604	2.317	MRPL53;FLJ14397	mitochondrial ribosomal protein L53;hypothetical protein FLJ14397	NM_053050.2
119814	hCG20713.5	0.00613	6.573			BX161415.1
149134	hCG2004338.1	0.00621	0.35	LMNB2	lamin B2	NM_032737.2	84823
165720	hCG17953.3	0.00625	0.287	RPS6KA3	ribosomal protein S6 kinase, 90kDa, polypeptide 3	NM_004586.1	6197
124058	hCG32436.3	0.00633	4.606	PH-4	hypoxia-inducible factor prolyl 4-hydroxylase	NM_017732.2	54681
104220	hCG1818593.1	0.00641	2.981	RPH3AL	rabphilin 3A-like (without C2 domains)	NM_006987.2	9501
152070	hCG1811939.1	0.00641	0.167	GPR64	G protein-coupled receptor 64	NM_005756.1	10149
191676	hCG2010044	0.00647	5.822	WWP1	WW domain-containing protein 1	NM_007013.3	11059
124953	hCG401172.3	0.00671	0.135	DSCR1	Down syndrome critical region gene 1	NM_203418.1	1827
166145	hCG17564.3	0.00671	0.356	FLJ12442	hypothetical protein FLJ12442	NM_022908.1	64943
114445	hCG401265.3	0.00671	30.8	TFF3	trefoil factor 3 (intestinal)	L08044.1	7033
158495	hCG14697.3	0.00671	0.291			X74764.1
194460	hCG22647.3	0.00671	2.233	NSE1	non-SMC (structural maintenance of chromosomes) element 1 protein	AK056795.1	197370
100529	hCG40703.2	0.00671	0.0133	PROM1	prominin 1	NM_006017.1	8842
118410	hCG27671.3	0.00671	6.986	SYTL2	synaptotagmin-like 2	NM_206930.1	54843
131004	hCG27862.2	0.00671	0.145	DGAT2	diacylglycerol O-acyltransferase homolog 2 (mouse)	NM_032564.2	84649
169385	hCG19013.3	0.00671	0.316	XPO5	exportin 5	NM_020750.1	57510
226673	hCG40469.2	0.00673	2.002	AKR7A2	aldo-keto reductase family 7, member A2 (aflatoxin aldehyde reductase)	NM_003689.2	8574
208655	hCG22994.2	0.00677	5.145	GUCA2B	guanylate cyclase activator 2B (uroguanylin)	NM_007102.1	2981
155606	hCG23968.4	0.00696	6.274	LASS4	LAG1 longevity assurance homolog 4 (S. cerevisiae)	NM_024552.1	79603
229131	hCG2013451	0.00696	2.741			BC036198.1
132646	hCG1980668	0.00696	0.152			AK026130.1
228844	hCG33099.3	0.00698	0.382			AL078638.9_CDS_2
159066	hCG2043073	0.00703	4.345	KENAE	Kenae	NM_176816.2	202243
107802	hCG28738.2	0.00724	10.04	C9orf116	chromosome 9 open reading frame 116	NM_144654.1	138162
213926	hCG17469.4	0.00724	4.012	ZMYND10	zinc finger, MYND domain containing 10	NM_015896.2	51364
206494	hCG2036609	0.00727	2.757	SLC35E2	solute carrier family 35, member E2	NM_014854.1	9906
175386	hCG30454.3	0.00733	0.3	KIAA0020	KIAA0020	NM_014878.3	9933
200644	hCG1743024.3	0.00734	2.715	COQ7	coenzyme Q7 homolog, ubiquinone (yeast)	NM_016138.3	10229
187312	hCG34620.3	0.00734	2.43	FLJ20296	hypothetical protein FLJ20296	NM_017750.2	54884
167986	hCG24788.3	0.00734	0.128	LDHB	lactate dehydrogenase B	NM_002300.3	3945
121817	hCG39796.2	0.00734	0.195	COTL1	coactosin-like 1 (Dictyostelium)	NM_021149.2	23406
209426	hCG36755.3	0.00738	0.283	CD83	CD83 antigen (activated B lymphocytes, immunoglobulin superfamily)	NM_004233.2	9308
161072	hCG1643995.2	0.00739	4.893	FLJ37874	hypothetical protein FLJ37874	NM_182603.1	338699
222165	hCG1983429.1	0.00739	0.377	LOC124245	hypothetical protein BC001584	NM_144604.2	124245
135972	hCG37879.2	0.00744	0.2	DOK5	docking protein 5	NM_018431.2	55816
197310	hCG15767.3	0.00747	0.253	IFRD1	interferon-related developmental regulator 1	NM_001550.1	3475
169499	hCG17719.3	0.00747	0.276	ANLN	anillin, actin binding protein (scraps homolog, Drosophila)	NM_018685.2	54443
196405	hCG1640204.3	0.00747	7.512	CXXC5	CXXC finger 5	NM_016463.5	51523
163592	hCG2031821	0.00753	0.234	NSEP1	nuclease sensitive element binding protein 1	M83234.1	4904
195499	hCG21926.2	0.00757	0.104	FOXC1	forkhead box C1	NM_001453.1	2296
166802	hCG18251.2	0.00769	0.2	ASNS	asparagine synthetase	NM_001673.2	440
218838	hCG2016358	0.00769	0.352	CDK2AP1	CDK2-associated protein 1	NM_004642.2	8099
145937	hCG1641814.2	0.00769	3.154	LOC400451	hypothetical gene supported by AK075564; BC060873	NM_207446.1	400451
194837	hCG15048.2	0.00787	5.17	FLJ20366	hypothetical protein FLJ20366	NM_017786.1	55638
219954	hCG2030518	0.00787	3.577	LOC255743	hypothetical protein LOC255743	NM_198278.1	255743
155665	hCG401289.3	0.00787	0.24	PDXK;C21orf124	pyridoxal (pyridoxine, vitamin B6) kinase;chromosome 21 open reading frame 124	NM_021941.1
108223	hCG33890.3	0.00788	0.273	AMD1	adenosylmethionine decarboxylase 1	NM_001634.3	262
211777	hCG26453.2	0.0079	0.125	KCTD14	potassium channel tetramerisation domain containing 14	NM_023930.2	65987
119822	hCG38014.2	0.00828	3.893			BC018514.1
149998	hCG1982625.1	0.00828	3.61	MRTF-B	myocardin-related transcription factor B	NM_014048.3	57496
122671	hCG1660205.3	0.00828	4.385	FLJ12476	hypothetical protein FLJ12476	NM_022784.1	64799
130779	hCG16745.3	0.00828	4.851	DNCL2B	dynein, cytoplasmic, light polypeptide 2B	NM_130897.1	83657
121673	hCG1811639.1	0.00828	0.223			D26361.1
185811	hCG2008088	0.00828	0.215	C21orf91	chromosome 21 open reading frame 91	NM_017447.2	54149
214956	hCG40207.3	0.00828	3.547	UNQ1912	HGS_RE408	NM_198507.1	345757
117918	hCG34338.3	0.00828	0.177	ITM2C	integral membrane protein 2C	NM_030926.3	81618
221404	hCG1987383	0.00828	2.246	PLSCR3;MGC40107	phospholipid scramblase 3;hypothetical protein MGC40107	NM_020360.2
137603	hCG1812758.1	0.00828	0.248	MONDOA	Mlx interactor	AB020674.1	22877
204688	hCG27862.2	0.00828	0.356	DGAT2	diacylglycerol O-acyltransferase homolog 2 (mouse)	NM_032564.2	84649
156527	hCG40980.4	0.00828	6.351	XBP1	X-box binding protein 1	NM_005080.2	7494
151027	hCG1760561.3	0.00828	0.0781	CHI3L2	chitinase 3-like 2	NM_004000.1	1117
210401	hCG1988840	0.00828	2.244	CDK7	cyclin-dependent kinase 7 (MO15 homolog, Xenopus laevis, cdk-activating kinase)	NM_001799.2	1022
108218	hCG1746848.2	0.00828	2.449	NRPS998	2-aminoadipic 6-semialdehyde dehydrogenase	NM_181806.2	132949
220574	hCG2024962.1	0.00828	0.461			AK022662.1
114650	hCG32900.2	0.00828	0.0273	SERPINB5	serine (or cysteine) proteinase inhibitor, clade B (ovalbumin), member 5	NM_002639.1	5268
188934	hCG27582.3	0.00828	0.178	NMB	neuromedin B	NM_021077.3	4828
125526	hCG28084.3	0.00829	0.168	TRIM2	tripartite motif-containing 2	NM_015271.2	23321
146560	hCG28145.4	0.0083	2.212	SURF1	surfeit 1	NM_003172.2	6834
143998	NM_003012.2	0.0083	0.0354	SFRP1	secreted frizzled-related protein 1	NM_003012.2	6422
137165	hCG27233.4	0.0083	0.15	CSRP2	cysteine and glycine-rich protein 2	NM_001321.1	1466
197231	hCG2024404	0.0083	2.857	C10orf32;CYT19	chromosome 10 open reading frame 32;Cyt19 protein	NM_144591.1
111373	hCG1989596	0.0083	2.739	WBP1;HMGA1L4	WW domain binding protein 1;high mobility group AT-hook 1-like 4	NM_031288.1
165005	hCG17473.3	0.00832	2.347	TUSC4	tumor suppressor candidate 4	NM_006545.3	10641
114901	hCG28262.2	0.00851	0.112	DMN	desmuslin	NM_145728.1	23336
174203	hCG2039397	0.00852	7.292	ABAT	4-aminobutyrate aminotransferase	NM_020686.3	18
208704	hCG1818431.1	0.00852	4.026	C9orf75	chromosome 9 open reading frame 75	NM_173691.1	286262
169367	hCG1777401.2	0.00852	0.392	MGC34132	hypothetical protein MGC34132	NM_173654.1	285203
151108	hCG18251.2	0.00852	0.207	ASNS	asparagine synthetase	NM_001673.2	440
182662	hCG1979429	0.00852	0.296			AK022711.1
130349	hCG29152.3	0.00852	2.497	UBL3	ubiquitin-like 3	NM_007106.2	5412
216444	hCG28560.3	0.00852	2.655			BC016989.1
210580	hCG21162.4	0.00852	3.292	MGC13024	hypothetical protein MGC13024	NM_152288.1	93129
179656	hCG2030518	0.00868	9.504	LOC255743	hypothetical protein LOC255743	NM_198278.1	255743
183356	hCG26492.4	0.00876	0.0908	BBOX1	butyrobetaine (gamma), 2-oxoglutarate dioxygenase (gamma-butyrobetaine hydroxylase) 1	NM_003986.1	8424
218991	hCG2017814	0.00876	0.216	RSU1	Ras suppressor protein 1	NM_012425.3	6251
203420	AY466021.1	0.00876	10.54	ANKRD21	ankyrin repeat domain 21	AY465172.1	317754
219578	hCG18251.2	0.00883	0.157	ASNS	asparagine synthetase	NM_001673.2	440
177518	hCG14916.3	0.00891	0.239	MGC15887	hypothetical gene supported by BC009447	NM_198552.1	375061
215171	hCG33045.3	0.00891	0.217	TM4SF12	transmembrane 4 superfamily member 12	NM_012338.3	23554
165002	hCG18488.3	0.00891	0.22	PRKX	protein kinase, X-linked	NM_005044.1	5613
182757	hCG2028500	0.00891	0.26
103522	hCG1750177.3	0.00891	3.492			D25539.1
159555	hCG21588.3	0.00891	2.235			AL512725.1
152569	hCG34615.4	0.00893	2.008	RBM29	RNA binding motif protein 29	NM_032213.3	84173
102437	hCG1779987.3	0.00893	0.196	CSTA	cystatin A (stefin A)	NM_005213.2	1475
211140	hCG2032701	0.00898	0.176	ITM1;CHEK1	integral membrane protein 1;CHK1 checkpoint homolog (S. pombe)	NM_001274.2
196674	hCG41308.2	0.00901	2.767			NM_014422.1
158142	hCG38082.3	0.00906	4.069	WFS1	Wolfram syndrome 1 (wolframin)	NM_006005.2	7466
184636	hCG31115.3	0.00911	3.16	TTC10	tetratricopeptide repeat domain 10	NM_175605.2	8100
190306	hCG1810833.1	0.00937	4.138	GHR	growth hormone receptor	NM_000163.1	2690
174740	hCG28084.3	0.00937	0.172	TRIM2	tripartite motif-containing 2	NM_015271.2	23321
218783	hCG1817741.1	0.00937	0.307	LOC55580	hypothetical protein LOC55580	NM_018084.1	55580
123455	hCG37934.3	0.00937	3.318	DP1	polyposis locus protein 1	NM_005669.3	7905
100636	hCG42586.3	0.0097	0.348	DUSP7	dual specificity phosphatase 7	AL110157.1	1849
110557	hCG41157.4	0.0097	0.206	FXYD6	FXYD domain containing ion transport regulator 6	NM_022003.1	53826
146037	hCG1805877.2	0.0098	0.012	C4orf7	chromosome 4 open reading frame 7	NM_152997.1	260436
174537	hCG21456.3	0.00999	0.214	FLJ23518	hypothetical protein FLJ23518	NM_014148.1	79780
132489	hCG17282.3	0.00999	4.486	EPHX2	epoxide hydrolase 2, cytoplasmic	NM_001979.3	2053
197538	hCG20358.2	0.00999	3.215	BHLHB2	basic helix-loop-helix domain containing, class B, 2	NM_003670.1	8553
123559	hCG18894.4	0.00999	0.251	SIAT10	sialyltransferase 10 (alpha-2,3-sialyltransferase VI)	NM_006100.2	10402
111239	hCG39086.3	0.00999	0.363	TES	testis derived transcript (3 LIM domains)	NM_015641.2	26136
212603	hCG38259.3	0.00999	0.217	CPNE8	copine VIII	NM_153634.2	144402
179965	hCG28074.3	0.00999	3.252	ACBD4	acyl-Coenzyme A binding domain containing 4	NM_024722.1	79777
103678	hCG1640379.3	0.00999	2.021	SSTR3	somatostatin receptor 3	NM_001051.2	6753
178425	hCG2043112	0.00999	4	TCP10L;C21orf77	t-complex 10 (mouse)-like;chromosome 21 open reading frame 77	NM_018277.1
211586	hCG1749601.2	0.00999	2.035	DUSP21	dual specificity phosphatase 21	NM_022076.2	63904
135572	hCG16356.4	0.00999	0.351	AFG3L1;FLJ45200	AFG3 ATPase family gene 3-like 1 (yeast);FLJ45200 protein	NM_001132.1
205983	hCG1646127.2	0.00999	0.416	EMILIN2	elastin microfibril interfacer 2	NM_032048.1	84034
146666	hCG1991504.1	0.00999	0.0428	SAA1	serum amyloid A1	NM_000331.2	6288
200335	hCG25367.3	0.00999	2.412	CASP9	caspase 9, apoptosis-related cysteine protease	NM_001229.2	842
154498	hCG28069.2	0.0101	3.835	HIS1	HMBA-inducible	NM_006460.1	10614
107369	hCG25653.3	0.0101	69.1
230502	hCG2024988	0.0101	0.364
115291	hCG1987107.1	0.0101	4.63	C17orf28	chromosome 17 open reading frame 28	NM_030630.1	283987
201807	hCG1995522	0.0101	36.1	CYP2B6	cytochrome P450, family 2, subfamily B, polypeptide 6	NM_000767.4	1555
180410	hCG21081.2	0.0101	2.285	TTC8	tetratricopeptide repeat domain 8	NM_198309.1	123016
154860	hCG17375.4	0.0101	3.314	TM4SF13	transmembrane 4 superfamily member 13	NM_014399.2	27075
233509	hCG15060.3	0.0101	0.405
200736	hCG15722.3	0.0101	0.319	PDK1	pyruvate dehydrogenase kinase, isoenzyme 1	NM_002610.3	5163
148997	hCG1787988.2	0.0102	0.327	GPX7	glutathione peroxidase 7	NM_015696.2	2882
107235	hCG41089.3	0.0102	0.317	PITPNB	phosphotidylinositol transfer protein, beta	NM_012399.2	23760
139787	hCG2012049	0.0103	0.334	TFDP1	transcription factor Dp-1	NM_007111.3	7027
120321	hCG39506.2	0.0103	3.472	SPR	sepiapterin reductase (7,8-dihydrobiopterin:NADP+ oxidoreductase)	NM_003124.2	6697
113868	hCG1776176.1	0.0103	0.434	LOC124491	LOC124491	NM_145254.1	124491
156539	hCG38836.4	0.0104	0.361	OSBPL3	oxysterol binding protein-like 3	NM_145320.1	26031
194644	hCG2017204	0.0104	2.109	MRPL11	mitochondrial ribosomal protein L11	NM_170739.1	65003
126079	hCG21575.2	0.0104	2.842	CIRBP	cold inducible RNA binding protein	NM_001280.1	1153
202697	hCG39608.2	0.0104	2.113	FLJ20125	hypothetical protein FLJ20125	NM_017676.1	54826
207881	hCG32316.3	0.0105	0.468	RIPK2	receptor-interacting serine-threonine kinase 2	NM_003821.4	8767
115502	hCG1641210.3	0.0105	0.376	DC13	DC13 protein	NM_020188.2	56942
119905	hCG36993.2	0.0107	2.347	NDFIP1	Nedd4 family interacting protein 1	NM_030571.2	80762
207413	hCG22160.2	0.0109	0.143	KIT	v-kit Hardy-Zuckerman 4 feline sarcoma viral oncogene homolog	NM_000222.1	3815
186009	hCG27553.2	0.0109	0.0853	IL1R2	interleukin 1 receptor, type II	NM_173343.1	7850
215143	hCG2010044	0.0109	4.366	WWP1	WW domain-containing protein 1	NM_007013.3	11059
100384	hCG18067.4	0.0109	4.326	CYB5	cytochrome b-5	NM_001914.1	1528
203394	hCG1991504.1	0.0109	0.0425	SAA1	serum amyloid A1	NM_199161.1	6288
118441	hCG1742852.3	0.011	5.187
207155	hCG1775234.2	0.0111	2.369	MRPL24	mitochondrial ribosomal protein L24	NM_145729.1	79590
166474	hCG36893.3	0.0112	0.287	SKP2	S-phase kinase-associated protein 2 (p45)	NM_005983.2	6502
101648	hCG38367.2	0.0112	0.0319	SLPI	secretory leukocyte protease inhibitor (antileukoproteinase)	NM_003064.2	6590
117428	hCG32779.3	0.0112	0.213	OGFRL1	opioid growth factor receptor-like 1	NM_024576.2	79627
152522	hCG1730612.3	0.0112	0.0766	KRT15	keratin 15	NM_002275.2	3866
105260	hCG15775.4	0.0112	0.26	SRPK1	SFRS protein kinase 1	NM_003137.3	6732
201108	hCG21263.3	0.0113	0.239	UBE2E3;LOC286480	ubiquitin-conjugating enzyme E2E 3 (UBC4/5 homolog, yeast);ubiquitin-conjugating enzyme UbcM2	NM_006357.2
143899	hCG23121.5	0.0114	0.112	RGMA	RGM domain family, member A	NM_020211.1	56963
122563	hCG1785118.2	0.0114	0.379	RBL1	retinoblastoma-like 1 (p107)	NM_002895.2	5933
215613	hCG15738.3	0.0118	0.271	WASPIP	Wiskott-Aldrich syndrome protein interacting protein	NM_003387.3	7456
200033	hCG21456.3	0.0118	0.307	FLJ23518	hypothetical protein FLJ23518	NM_014148.1	79780
155242	hCG30094.3	0.0118	0.366	PAF53	RNA polymerase I associated factor 53	NM_022490.1	64425
172619	hCG2039124	0.0119	0.379	HLA-DOB	major histocompatibility complex, class II, DO beta	NM_002120.2	3112
167300	hCG1998935	0.0119	0.254	ROBO1	roundabout, axon guidance receptor, homolog 1 (Drosophila)	NM_133631.1	6091
202159	hCG2041334	0.0122	2.953
236684	R26_hCT1821884.1	0.0122	4.489
192726	hCG1980915	0.0122	2.449	SKP1A	S-phase kinase-associated protein 1A (p19A)	NM_006930.2	6500
129778	hCG1642102.2	0.0123	0.118	B3GNT5	UDP-GlcNAc:betaGal beta-1,3-N-acetylglucosaminyltransferase 5	NM_032047.3	84002
108463	hCG14763.4	0.0124	0.314	LOC203522	hypothetical protein LOC203522	NM_182540.1	203522
177465	hCG36913.3	0.0125	2.485	PJA2	praja 2, RING-H2 motif containing	NM_014819.2	9867
208239	hCG1999204	0.0125	5.426	CRABP2	cellular retinoic acid binding protein 2	NM_001878.2	1382
212856	hCG2041529	0.0126	2.931			BC042129.1
200598	hCG22172.4	0.0127	0.373	USP1	ubiquitin specific protease 1	NM_003368.3	7398
216927	hCG21269.3	0.0127	0.232	MGC5528	defective in sister chromatid cohesion homolog 1 (S. cerevisiae)	NM_024094.1	79075
182815	hCG16248.3	0.0127	0.233			AB023173.1
227638	hCG37844.3	0.0127	2.086	BTF3	basic transcription factor 3	NM_001207.3	689
178236	hCG1980491	0.0128	2.009	APBB3	amyloid beta (A4) precursor protein-binding, family B, member 3	NM_133175.1	10307
215967	hCG36749.3	0.013	0.212	DEK	DEK oncogene (DNA binding)	NM_003472.2	7913
180649	hCG22441.3	0.013	4.761	MGC2494	hypothetical protein MGC2494	NM_023933.1	65990
163850	hCG22547.3	0.013	0.128	PTPLA	protein tyrosine phosphatase-like (proline instead of catalytic arginine), member a	NM_014241.2	9200
115588	hCG29365.2	0.0131	3.409	MGC16309	hypothetical gene MGC16309	NM_033413.2	90506
178385	hCG2039474	0.0131	0.123	GPR19	G protein-coupled receptor 19	NM_006143.1	2842
223217	hCG2030293	0.0131	0.448	TBPL1	TBP-like 1	NM_004865.2	9519
100356	hCG17886.4	0.0134	0.387	RANBP1	RAN binding protein 1	NM_002882.2	5902
206815	hCG1820488.1	0.0134	2.313			NM_031425.1
107517	hCG37683.3	0.0134	2.308	HMGCL	3-hydroxymethyl-3-methylglutaryl-Coenzyme A lyase (hydroxymethylglutaricaciduria)	NM_000191.1	3155
112107	hCG2003347	0.0134	3.012	C19orf22	chromosome 19 open reading frame 22	NM_138774.2	91300
109533	hCG28035.3	0.0134	0.147	ALDH1A3	aldehyde dehydrogenase 1 family, member A3	NM_000693.1	220
194737	hCG28461.3	0.0135	2.67	KIAA1001	Arylsulfatase G	NM_014960.2	22901
208110	hCG40705.4	0.0135	2.508	FLJ90013	hypothetical protein FLJ90013	NM_153365.1	202018
151599	hCG1820360.1	0.0136	0.0916			AK129763.1
223803	R26_hCT1952101	0.0136	4.458
166801	R26_hCT1825787.1	0.0136	0.213
181362	hCG1640298.2	0.0136	0.498	RKHD2	ring finger and KH domain containing 2	NM_016626.2	51320
223043	hCG1991196	0.0136	0.382	PDE8A	phosphodiesterase 8A	NM_002605.2	5151
196599	hCG23337.2	0.0141	0.228	AD158	hypothetical protein AD158	NM_032270.2	84230
185743	hCG2039238	0.0141	2.096	KIAA0251	KIAA0251 protein	NM_015027.1	23042
196695	hCG26002.2	0.0141	4.518	IER3	immediate early response 3	NM_003897.2	8870
168268	hCG37736.3	0.0141	3.196	KCTD3	potassium channel tetramerisation domain containing 3	NM_016121.3	51133
234159	hCG1647790.2	0.0141	2.47
213169	hCG1646502.2	0.0142	3.779	C6orf97	chromosome 6 open reading frame 97	NM_025059.2	80129
194654	hCG17860.4	0.0142	2.279	TRIM23	tripartite motif-containing 23	NM_033227.2	373
185819	ENST00000344368	0.0142	4.553
214093	hCG1640439.4	0.0142	0.453	MAP4K4	mitogen-activated protein kinase kinase kinase kinase 4	NM_145687.2	9448
146114	hCG30819.3	0.0142	2.195	LNX2	ligand of numb-protein X 2	NM_153371.2	222484
225552	hCG14983.3	0.0142	2.429	HEMK	HEMK homolog 7kb	NM_016173.1	51409
146663	hCG30399.3	0.0143	0.296	ANKRD15	ankyrin repeat domain 15	NM_015158.1	23189
169898	hCG40894.3	0.0144	3.759			AF141327.1
199711	hCG1820461.1	0.0144	3.904			BC071719.1
190978	hCG1980824	0.0145	0.464	ANKRD11	ankyrin repeat domain 11	NM_013275.3	29123
125853	hCG1997182	0.0145	3.659	FLJ31204	hypothetical protein FLJ31204	NM_174912.2	158584
147612	hCG39537.3	0.0146	3.071	SEC15L1	SEC15-like 1 (S. cerevisiae)	NM_019053.2	54536
172250	hCG34451.3	0.0146	2.598	IDUA	iduronidase, alpha-L-	NM_000203.2	3425
151600	hCG2039651	0.0146	2.042	MGC5987	hypothetical protein MGC5987	NM_138476.2	145553
136049	hCG31745.2	0.0146	3.159	MGC25181	hypothetical protein MGC25181	NM_152783.2	257054
162841	hCG38728.2	0.0146	4.038			AK127020.1
162516	hCG20344.4	0.0146	0.444	AKR1B1	aldo-keto reductase family 1, member B1 (aldose reductase)	NM_001628.2	231
116706	hCG32088.2	0.0147	5.375	MATN3	matrilin 3	NM_002381.2	4148
145520	hCG22519.4	0.0147	2.291	RAB11A	RAB11A, member RAS oncogene family	NM_004663.3	8766
210449	hCG1820743.1	0.0147	0.213			AK126106.1
212255	hCG401264.2	0.0147	31.62	TFF1	trefoil factor 1 (breast cancer, estrogen-inducible sequence expressed in)	NM_003225.2	7031
151439	hCG2010534	0.0147	0.444	LIMK2	LIM domain kinase 2	NM_016733.1	3985
191434	hCG1773845.2	0.015	0.257	CLECSF12	C-type (calcium dependent, carbohydrate-recognition domain) lectin, superfamily member 12	NM_197951.1	64581
140974	hCG17470.3	0.015	3.165	CYB561D2	cytochrome b-561 domain containing 2	NM_007022.3	11068
209342	hCG1639963.3	0.015	2.01	ZCCHC10	zinc finger, CCHC domain containing 10	NM_017665.1	54819
157759	hCG1643464.3	0.015	0.461	MGC47816	hypothetical protein MGC47816	NM_173642.1	284716
135750	hCG23322.3	0.015	0.194	GPT2	glutamic pyruvate transaminase (alanine aminotransferase) 2	NM_133443.1	84706
130053	hCG39015.3	0.015	0.257	ACN9	ACN9 homolog (S. cerevisiae)	NM_020186.1	57001
105931	hCG16662.3	0.015	0.303	FLJ10201	hypothetical protein FLJ10201	NM_018023.3	55689
203275	hCG21717.3	0.015	2.488	ZADH1	zinc binding alcohol dehydrogenase, domain containing 1	NM_152444.1	145482
147603	hCG1820896.1	0.015	0.209			AK125305.1
110857	hCG2008682	0.0153	0.266	ST7	suppression of tumorigenicity	NM_013437.2	29967
164271	hCG2023614	0.0153	0.427	MCM7	MCM7 minichromosome maintenance deficient 7 (S. cerevisiae)	NM_005916.3	4176
196613	hCG28648.2	0.0155	0.182	MGC45866	hypothetical protein MGC45866	NM_152259.2	90381
210225	hCG37613.3	0.0156	0.121	PHGDH	phosphoglycerate dehydrogenase	NM_006623.2	26227
167807	hCG41610.3	0.0156	0.467	HDAC1	histone deacetylase 1	NM_004964.2	3065
141874	hCG1748783.2	0.0156	0.0806	TMSNB	thymosin, beta, identified in neuroblastoma cells	NM_021992.1	11013
173430	hCG1810859.1	0.0156	3.064	FLJ32001	hypothetical protein FLJ32001	NM_152609.1	163882
138122	hCG24718.4	0.0158	18.36	MGC24047	hypothetical protein MGC24047	NM_178840.2	149563
181044	hCG37844.3	0.0158	2.121	BTF3	basic transcription factor 3	NM_001207.3	689
145606	hCG2015927.1	0.0159	2.834	MBD6	methyl-CpG binding domain protein 6	NM_052897.3	114785
208963	hCG2029313	0.016	4.713	C14orf45	chromosome 14 open reading frame 45	NM_025057.1	80127
161007	hCG2022684.1	0.016	2.562	COX17	COX17 homolog, cytochrome c oxidase assembly protein (yeast)	NM_005694.1	10063
109173	hCG1642703.3	0.016	4.367			AL354915.5_CDS_2
134321	hCG37744.3	0.016	0.413	LHFPL2	lipoma HMGIC fusion partner-like 2	NM_005779.1	10184
137648	hCG33220.2	0.016	0.358	PIM1	pim-1 oncogene	NM_002648.2	5292
169571	hCG37790.3	0.0161	0.305	CCNB2	cyclin B2	NM_004701.2	9133
186446	hCG1778301.2	0.0162	2.133	BM88	BM88 antigen	NM_016564.2	51286
141686	hCG2025279	0.0163	0.124			AK001763.1
151768	hCG2021815	0.0163	2.394	MGC11386	hypothetical protein MGC11386	NM_032933.3	85019
202946	hCG22578.2	0.0166	2.307	ARL3	ADP-ribosylation factor-like 3	NM_004311.2	403
209116	hCG2013930.1	0.0166	2.603	CADPS2	Ca2+-dependent activator protein for secretion 2	NM_017954.7	93664
135930	hCG1810780.3	0.0167	2.811	SMOC2	SPARC related modular calcium binding 2	NM_022138.1	64094
128076	hCG26016.3	0.0167	0.397	OK/SW-cl.56	beta 5-tubulin	NM_178014.2	203068
105627	hCG28177.2	0.0168	3.188	ERBB2	v-erb-b2 erythroblastic leukemia viral oncogene homolog 2, neuro/glioblastoma derived oncogene homolog (avian)	NM_004448.1	2064
215870	hCG2036532	0.0168	6.711	RASEF	RAS and EF hand domain containing	NM_152573.2	158158
189366	hCG1641627.3	0.0168	0.459	PTPLB	protein tyrosine phosphatase-like (proline instead of catalytic arginine), member b	NM_198402.2	201562
227694	NM_014793.3	0.0168	2.192	LCMT2	leucine carboxyl methyltransferase 2	NM_014793.3	9836
156448	hCG38957.2	0.0168	0.24	BUB1B	BUB1 budding uninhibited by benzimidazoles 1 homolog beta (yeast)	NM_001211.3	701
208710	hCG15665.2	0.0168	0.202	STAC	SH3 and cysteine rich domain	NM_003149.1	6769
142113	hCG37340.2	0.0168	0.416	CARD6	caspase recruitment domain family, member 6	NM_032587.2	84674
150310	hCG38637.2	0.0168	0.495	PHTF1	putative homeodomain transcription factor 1	NM_006608.1	10745
179489	hCG30196.2	0.0168	0.121	C9orf58	chromosome 9 open reading frame 58	NM_031426.1	83543
199020	hCG37904.2	0.0168	2.003	APBA2BP	amyloid beta (A4) precursor protein-binding, family A, member 2 binding protein	AF409141.1	63941
185207	hCG1782680.1	0.0168	0.379	CARD15	caspase recruitment domain family, member 15	NM_022162.1	64127
122012	hCG22120.3	0.0169	2.271	KTN1	kinectin 1 (kinesin receptor)	NM_004986.1	3895
107347	hCG17881.3	0.017	0.255	SNTB1	syntrophin, beta 1 (dystrophin-associated protein A1, 59kDa, basic component 1)	NM_021021.2	6641
118346	hCG21857.3	0.017	2.028	SNAPC2	small nuclear RNA activating complex, polypeptide 2, 45kDa	NM_003083.1	6618
202723	hCG1820837.2	0.0171	0.378
132046	hCG17457.4	0.0171	3.324	CISH	cytokine inducible SH2-containing protein	NM_013324.4	1154
104791	hCG1771494.1	0.0171	2.165			AK130362.1
188291	hCG38943.4	0.0172	0.179	PLCG2	phospholipase C, gamma 2 (phosphatidylinositol-specific)	NM_002661.1	5336
117689	hCG26513.4	0.0172	0.403	GLIPR1	GLI pathogenesis-related 1 (glioma)	NM_006851.1	11010
100641	hCG22467.3	0.0172	2.105	QP-C	low molecular mass ubiquinone-binding protein (9.5kD)	NM_014402.2	27089
169477	hCG23805.3	0.0172	2.921	STATIP1	signal transducer and activator of transcription 3 interacting protein 1	NM_018255.1	55250
126930	hCG18817.4	0.0172	2.426	COL4A3BP	collagen, type IV, alpha 3 (Goodpasture antigen) binding protein	NM_031361.1	10087
217259	hCG1995863	0.0172	0.354	RHOQ	ras homolog gene family, member Q	NM_012249.1	23433
171548	hCG27479.3	0.0173	0.227	CHST2	carbohydrate (N-acetylglucosamine-6-O) sulfotransferase 2	NM_004267.2	9435
114948	hCG1989366	0.0175	0.475	NUP50	nucleoporin 50kDa	NM_007172.2	10762
185755	hCG2036532	0.0176	5.375	RASEF	RAS and EF hand domain containing	NM_152573.2	158158
185016	hCG1648253.3	0.0176	0.351			AY550194.1
172064	hCG2021985	0.0176	2.542	PHPT1	phosphohistidine phosphatase 1	NM_014172.2	29085
113820	hCG201413.3	0.0176	3.277	SERTAD3	SERTA domain containing 3	NM_203344.1	29946
203532	hCG401161.3	0.0178	0.179	BTG3	BTG family, member 3	NM_006806.3	10950
211364	hCG41754.2	0.0178	4.446	MSX2	msh homeo box homolog 2 (Drosophila)	NM_002449.3	4488
120405	hCG1787292.2	0.0179	2.467	POLR3K	polymerase (RNA) III (DNA directed) polypeptide K, 12.3 kDa	NM_016310.2	51728
104743	hCG38510.2	0.0179	0.407	GIT2	G protein-coupled receptor kinase interactor 2	NM_139201.1	9815
151867	hCG39757.3	0.0179	0.438	SSRP1	structure specific recognition protein 1	NM_003146.2	6749
206064	hCG1785216.2	0.018	5.083	KCNK6	potassium channel, subfamily K, member 6	NM_004823.1	9424
133574	hCG23314.3	0.018	2.663	FRAT1	frequently rearranged in advanced T-cell lymphomas	NM_181355.1	10023
129651	hCG37012.2	0.0183	2.467	TEB4	similar to S. cerevisiae SSM4	NM_005885.2	10299
196765	hCG41699.3	0.0186	0.376	KIAA0063	KIAA0063 gene product	NM_014876.3	9929
160668	hCG25021.3	0.0186	4.267	C14orf66	chromosome 14 open reading frame 66		123099
152656	hCG1805877.2	0.0186	0.045	C4orf7	chromosome 4 open reading frame 7	NM_152997.1	260436
191335	hCG1984476	0.0186	0.207	FABP5	fatty acid binding protein 5 (psoriasis-associated)	NM_001444.1	2171
226984	hCG20783.3	0.0186	0.314	CTSC	cathepsin C	NM_148170.1	1075
177453	hCG40224.3	0.0186	2.701	FLJ21827	hypothetical protein FLJ21827	NM_020153.2	56912
123385	hCG2017255	0.0186	0.494	PAPD1	PAP associated domain containing 1	NM_018109.2	55149
197491	hCG28208.2	0.0186	0.485	CIRH1A	cirrhosis, autosomal recessive 1A (cirhin)	NM_032830.1	84916
146893	hCG28014.3	0.0186	4.453	KIAA0089	KIAA0089 protein	NM_015141.2	23171
138777	R26_hCT1835964.1	0.0186	5.746
132469	hCG1742011.2	0.0186	0.368	STEAP;MGC87042	six transmembrane epithelial antigen of the prostate;similar to Six transmembrane epithelial antigen of prostate	NM_207342.1
166596	hCG1646860.3	0.0186	0.382	C6orf33	chromosome 6 open reading frame 33	NM_133367.1	85315
101027	hCG25275.2	0.0186	0.351	MGC13183	hypothetical protein MGC13183	NM_032358.2	84318
144979	hCG40002.4	0.0186	0.175	RAM2	transcription factor RAM2	NM_018719.2	55536
196494	hCG1743776.3	0.0187	0.128	S100A8	S100 calcium binding protein A8 (calgranulin A)	NM_002964.3	6279
107112	hCG401205.2	0.0188	0.248	TTK	TTK protein kinase	NM_003318.3	7272
194637	hCG1640980.4	0.0188	0.401	HMGN4	high mobility group nucleosomal binding domain 4	NM_006353.2	10473
192518	hCG2039395	0.0188	2.146	RAB24	RAB24, member RAS oncogene family	NM_130781.1	53917
174485	hCG20804.3	0.0189	2.524	LOC339745	hypothetical protein LOC339745	NM_001001664.1	339745
151631	hCG2027612	0.0189	0.304	HPSE	heparanase	NM_006665.2	10855
114812	hCG43757.2	0.0189	4.491	KRT18	keratin 18	NM_000224.2	3875
193266	hCG15364.3	0.0189	5.298	CXXC4	CXXC finger 4	NM_025212.1	80319
211000	hCG1811611.1	0.019	0.454	RBMS1	RNA binding motif, single stranded interacting protein 1	NM_016836.2	5937
208035	hCG1815074.1	0.019	5.258	GALNT7	UDP-N-acetyl-alpha-D-galactosamine:polypeptide N-acetylgalactosaminyltransferase 7 (GalNAc-T7)	NM_017423.1	51809
157489	hCG1639765.4	0.0191	2.83	POLD4	polymerase (DNA-directed), delta 4	NM_021173.2	57804
113190	hCG2043691	0.0191	0.386	ILT8;LILRB3	leukocyte immunoglobulin-like receptor, subfamily B (with TM and ITIM domains), member 6;leukocyte immunoglobulin-like receptor, subfamily B (with TM and ITIM domains), member 3	NM_006864.1
122129	hCG39145.3	0.0192	0.401	GNAI1	guanine nucleotide binding protein (G protein), alpha inhibiting activity polypeptide 1	NM_002069.4	2770
153753	hCG2001424	0.0192	5.014	ELOVL5	ELOVL family member 5, elongation of long chain fatty acids (FEN1/Elo2, SUR4/Elo3-like, yeast)	NM_021814.2	60481
113118	hCG22459.3	0.0192	2.339	CRNKL1	Crn, crooked neck-like 1 (Drosophila)	NM_016652.3	51340
135234	hCG2029376	0.0192	7.767	CRIP1;C14orf80	cysteine-rich protein 1 (intestinal);chromosome 14 open reading frame 80	NM_173608.1
209632	hCG17912.2	0.0193	0.166	SGCE	sarcoglycan, epsilon	NM_003919.1	8910
141557	hCG1742080.2	0.0193	0.199	NFIB	nuclear factor I/B	NM_005596.1	4781
187699	hCG17980.4	0.0193	5.616	SEMA3C	sema domain, immunoglobulin domain (Ig), short basic domain, secreted, (semaphorin) 3C	NM_006379.2	10512
204606	hCG2001150.1	0.0195	0.246	ARP3BETA	actin-related protein 3-beta	NM_020445.1	57180
189147	hCG1652430.2	0.0196	3.427			BC017958.1
202051	hCG41795.3	0.0196	4.089	CELSR1	cadherin, EGF LAG seven-pass G-type receptor 1 (flamingo homolog, Drosophila)	NM_014246.1	9620
139628	hCG20535.1	0.0196	4.157
157859	hCG22091.3	0.0196	0.408	UQCRH	ubiquinol-cytochrome c reductase hinge protein	NM_006004.1	7388
208277	hCG28271.3	0.0196	0.346	ADFP	adipose differentiation-related protein	NM_001122.2	123
131873	hCG33089.3	0.0196	2.699	APBB2	amyloid beta (A4) precursor protein-binding, family B, member 2 (Fe65-like)	NM_173075.1	323
190011	hCG37848.3	0.0196	0.262	MAP1B	microtubule-associated protein 1B	NM_032010.1	4131
130164	hCG1781497.2	0.0196	3.803	COX6C	cytochrome c oxidase subunit VIc	NM_004374.2	1345
126252	hCG18562.2	0.0197	2.448			BC015230.1
148260	hCG23626.3	0.0197	3.816	FLJ14009	transducin-like enhancer protein 6	NM_024760.1	79816
235754	hCG1644672.3	0.02	2.624	ZNF396	zinc finger protein 396	NM_145756.1	252884
151294	hCG1811512.1	0.0201	3.909	MART2	melanoma antigen recognized by T cells 2	NM_018194.1	55733
100214	hCG1773993.2	0.0201	0.27	RAP2A	RAP2A, member of RAS oncogene family	NM_021033.3	5911
218201	hCG17108.3	0.0201	0.222	PLSCR1	phospholipid scramblase 1	NM_021105.1	5359
200830	hCG41288.2	0.0201	2.367	FLJ21127	hypothetical protein FLJ21127	NM_024549.3	79600
156864	hCG32789.3	0.0201	0.145	KLF5	Kruppel-like factor 5 (intestinal)	NM_001730.2	688
170087	hCG1820728.2	0.0201	0.382
138018	hCG32557.3	0.0201	0.464	MAPK1	mitogen-activated protein kinase 1	NM_002745.2	5594
208050	hCG22268.3	0.0204	2.441	LOC283578	hypothetical protein LOC283578	NM_213601.1	283578
181979	hCG1986865	0.0205	0.466	FLJ32312	hypothetical protein FLJ32312	NM_144709.1	150962
120001	hCG40880.3	0.0205	0.417	NASP	nuclear autoantigenic sperm protein (histone-binding)	NM_002482.2	4678
113036	hCG37110.3	0.0205	7.103			BC060847.1
119456	hCG1657150.4	0.0205	11.71	UNQ5810	QRWT5810		388218
171168	hCG22145.3	0.0205	2.072	MGC2650	hypothetical protein MGC2650	NM_024108.1	79090
198054	hCG19696.3	0.0205	2.77	FLJ20514	hypothetical protein FLJ20514	NM_017856.1	54960
116420	hCG15278.3	0.0205	2.915	LOC51149	truncated calcium binding protein	NM_016175.1	51149
134708	hCG1645286.3	0.0206	0.306			BC029137.1
107406	hCG38410.3	0.0207	0.231	KNTC2	kinetochore associated 2	NM_006101.1	10403
106647	hCG1979099.1	0.0208	0.265	ZNF532	zinc finger protein 532	NM_018181.3	55205
232195	hCG1641065.4	0.0208	3.68
169949	hCG1783844.2	0.0208	2.247	GALNT14	UDP-N-acetyl-alpha-D-galactosamine:polypeptide N-acetylgalactosaminyltransferase 14 (GalNAc-T14)	NM_024572.1	79623
167305	hCG1986375.1	0.0208	4.277	SLC39A11	solute carrier family 39 (metal ion transporter), member 11	NM_139177.2	201266
148146	hCG1811676.1	0.0208	0.434	FLJ20186	hypothetical protein FLJ20186	NM_017702.2	54849
111806	hCG1657295.4	0.0208	2.106	MGC35338	hypothetical protein MGC35338	NM_152389.1	130619
222342	hCG1798356.1	0.0208	4.265			NM_152452.1
144404	hCG39766.2	0.0208	0.294	SERPING1	serine (or cysteine) proteinase inhibitor, clade G (C1 inhibitor), member 1, (angioedema, hereditary)	NM_000062.1	710
198488	hCG40717.2	0.0208	0.345	LOC340371	hypothetical protein LOC340371	NM_178564.2	340371
178184	hCG41023.2	0.021	4.717	RAB26	RAB26, member RAS oncogene family	NM_014353.4	25837
100455	hCG1811005.2	0.0211	0.301	BM039	uncharacterized bone marrow protein BM039	NM_018455.3	55839
127619	hCG2039604	0.0212	3.566	CAPN13	calpain 13	NM_144575.2	92291
109542	hCG22621.3	0.0212	0.261	VIM	vimentin	NM_003380.1	7431
216985	hCG1990513.1	0.0212	9.632	GREB1	GREB1 protein	NM_014668.2	9687
178416	hCG1993805	0.0214	2.044	GLUD2;GLUD1	glutamate dehydrogenase 2;glutamate dehydrogenase 1	NM_005271.1
125490	R26_hCT23399.1	0.0214	0.243
164619	hCG41785.2	0.0214	2.542	CRI1	CREBBP/EP300 inhibitor 1	NM_014335.2	23741
226439	hCG41801.3	0.0214	0.282	MGC2452;PPARA	hypothetical protein MGC2452;peroxisome proliferative activated receptor, alpha	NM_032644.1
139640	NM_018219.1	0.0214	4.766	FLJ10786	hypothetical protein FLJ10786	NM_018219.1	55231
210059	hCG1987002.2	0.0214	2.135	MCP	membrane cofactor protein (CD46, trophoblast-lymphocyte cross-reactive antigen)	NM_172350.1	4179
115998	hCG24101.3	0.0214	7.059	STARD10	START domain containing 10	NM_006645.1	10809
224955	hCG31372.4	0.0214	0.288	C9orf19	chromosome 9 open reading frame 19	NM_022343.2	152007
136226	hCG1640162.3	0.0216	0.456	ACATE2	likely ortholog of mouse acyl-Coenzyme A thioesterase 2, mitochondrial	NM_012332.1	23597
182691	hCG1820527.1	0.0216	8.431			AK128715.1
165922	hCG21263.3	0.0216	0.288	UBE2E3;LOC286480	ubiquitin-conjugating enzyme E2E 3 (UBC4/5 homolog, yeast);ubiquitin-conjugating enzyme UbcM2	NM_006357.2
114866	hCG32369.2	0.0216	0.277	ORC6L	origin recognition complex, subunit 6 homolog-like (yeast)	NM_014321.2	23594
156579	hCG40821.3	0.0216	2.262	LOXL1	lysyl oxidase-like 1	NM_005576.1	4016
152585	hCG28073.2	0.0216	2.473	FLJ32384	hypothetical protein MGC39389	NM_144608.1	124790
122343	hCG1984476	0.0217	0.243	FABP5	fatty acid binding protein 5 (psoriasis-associated)	NM_001444.1	2171
137001	hCG39109.2	0.0217	0.359	LRIG3	leucine-rich repeats and immunoglobulin-like domains 3	NM_153377.3	121227
151386	hCG1643284.3	0.0217	0.305
118774	hCG21951.2	0.0217	0.422	ODC1	ornithine decarboxylase 1	NM_002539.1	4953
118713	hCG37330.3	0.0217	2.275	HSD17B4	hydroxysteroid (17-beta) dehydrogenase 4	NM_000414.1	3295
199059	hCG32707.3	0.0217	0.402	CXCL16	chemokine (C-X-C motif) ligand 16	NM_022059.1	58191
205572	hCG33404.3	0.0219	0.474	FLJ12439	hypothetical protein FLJ12439	NM_023077.1	65260
122149	hCG40602.4	0.0219	2.589	BAG3	BCL2-associated athanogene 3	NM_004281.2	9531
161150	hCG23164.3	0.0219	0.281	CDC20	CDC20 cell division cycle 20 homolog (S. cerevisiae)	NM_001255.1	991
108623	hCG1640844.3	0.0219	6.924	C8orf4	chromosome 8 open reading frame 4	NM_020130.2	56892
161798	hCG39913.4	0.0219	0.357	GPSM2	G-protein signalling modulator 2 (AGS3-like, C. elegans)	NM_013296.3	29899
231268	hCG1988479	0.0219	2.47			BC041011.1
167621	hCG1640018.3	0.0219	2.499			AJ132591.1
213510	hCG2020266	0.0219	2.573
112488	hCG401124.3	0.0219	3.23	NRIP1	nuclear receptor interacting protein 1	NM_003489.1	8204
208879	hCG39252.4	0.0219	0.189	CDC25B	cell division cycle 25B	NM_212530.1	994
109989	hCG2043269	0.0219	2.473	MAGI-3	membrane-associated guanylate kinase-related (MAGI-3)	NM_152900.1	260425
203587	hCG28440.3	0.0219	2.66			AK098341.1
162809	hCG17015.3	0.0219	4.33	RBKS	ribokinase	NM_022128.1	64080
140341	hCG1820637.1	0.0219	2.317	PANK3	pantothenate kinase 3	NM_024594.2	79646
176280	hCG39019.2	0.0219	2.154	LOC92689	hypothetical protein BC001096	NM_138389.1	92689
138543	NM_016395.1	0.0219	2.128	HSPC121	butyrate-induced transcript 1	NM_016395.1	51495
168148	hCG2023664.1	0.0219	0.459	ASK	activator of S phase kinase	NM_006716.3	10926
136737	hCG31735.3	0.0219	0.311	DKFZP566A1524	hypothetical protein DKFZp566A1524	NM_030797.1	81553
205607	hCG1984476	0.022	0.252	FABP5	fatty acid binding protein 5 (psoriasis-associated)	NM_001444.1	2171
192311	hCG2023664.1	0.022	0.425	ASK	activator of S phase kinase	NM_006716.3	10926
181901	hCG20199.4	0.022	2.242	TEGT	testis enhanced gene transcript (BAX inhibitor 1)	NM_003217.1	7009
179585	hCG1989348	0.022	0.383
208272	hCG17896.3	0.0221	0.237	CDC45L	CDC45 cell division cycle 45-like (S. cerevisiae)	NM_003504.3	8318
143548	hCG1739393.2	0.0221	4.434	NEIL1	nei endonuclease VIII-like 1 (E. coli)	NM_024608.1	79661
157439	hCG2028821	0.0221	2.69	MGC16028	MGC16028 similar to RIKEN cDNA 1700019E19 gene	NM_052873.1	112752
210819	hCG99255.3	0.0222	2.947	LOC55974	stromal cell protein	NM_018845.1	55974
201107	hCG30155.3	0.0222	0.413	COL15A1	collagen, type XV, alpha 1	NM_001855.2	1306
143111	hCG23322.3	0.0222	0.144	GPT2	glutamic pyruvate transaminase (alanine aminotransferase) 2	NM_133443.1	84706
210213	hCG2042835.1	0.0222	2.415	FLJ20972	hypothetical protein FLJ20972	NM_025030.1	80098
215702	hCG20730.3	0.0222	2.005	EML2	echinoderm microtubule associated protein like 2	NM_012155.1	24139
134052	hCG22868.2	0.0222	0.319	CTPS	CTP synthase	NM_001905.1	1503
159394	hCG15105.2	0.0222	0.264	CX3CL1	chemokine (C-X3-C motif) ligand 1	NM_002996.1	6376
167114	hCG1762872.2	0.0222	3.022			BC047391.1
120032	hCG18139.3	0.0224	0.31	EIF2C2	eukaryotic translation initiation factor 2C, 2	BC018727.1	27161
146237	hCG1787723.1	0.0224	2.678	NOR1	oxidored-nitro domain-containing protein	NM_145047.3	127700
234952	hCG2005772	0.0224	2.981	FLJ23577	KPL2 protein	NM_024867.2	79925
138127	hCG23893.3	0.0224	19.26	SCUBE2	signal peptide, CUB domain, EGF-like 2	NM_020974.1	57758
131540	hCG38689.2	0.0225	0.179	APCDD1	adenomatosis polyposis coli down-regulated 1	NM_153000.3	147495
208001	hCG28198.1	0.0225	0.493	CGI-37	comparative gene identification transcript 37	BC015941.1	51388
204400	hCG2043343	0.0225	3.014			NM_024564.1
203381	hCG1778483.2	0.0225	2.325	FOXP1	forkhead box P1	NM_032682.3	27086
158654	hCG33207.2	0.0225	2.077	MGC32124	hypothetical protein MGC32124	NM_144611.2	124936
128922	hCG36754.3	0.0225	0.194	E2F3	E2F transcription factor 3	NM_001949.2	1871
224395	hCG2016647	0.0225	3.988	CCND1	cyclin D1 (PRAD1: parathyroid adenomatosis 1)	NM_053056.1	595
192342	hCG1811567.1	0.0225	23.71	ECT2	epithelial cell transforming sequence 2 oncogene	NM_018098.4	1894
190056	hCG20783.3	0.0225	0.31	CTSC	cathepsin C	NM_001814.2	1075
178394	hCG2038942	0.0225	0.0605			AK097071.1
191977	hCG22571.3	0.0225	0.498			AB033030.1
137843	hCG16494.3	0.0225	2.95	DKFZp434I099	hypothetical protein DKFZp434I099	NM_032269.3	84229
106729	hCG2020266	0.0225	2.259
193716	hCG2022032	0.0225	0.375	ECE2;MGC2408	endothelin converting enzyme 2;hypothetical protein MGC2408	NM_032331.2
206142	hCG31406.3	0.0226	2.68			BC062294.1
210648	hCG1785425.3	0.0226	0.339	PRNP	prion protein (p27-30) (Creutzfeld-Jakob disease, Gerstmann-Strausler-Scheinker syndrome, fatal familial insomnia)	NM_183079.1	5621
151107	hCG1817482.1	0.0227	2.724	LRBA	LPS-responsive vesicle trafficking, beach and anchor containing	NM_006726.1	987
199474	hCG16335.3	0.0231	0.365	PCDH18	protocadherin 18	NM_019035.2	54510
165769	hCG1818073.1	0.0231	3.165	MGC15737	hypothetical protein MGC15737	NM_032926.2	85012
139587	hCG2039651	0.0231	2.159	MGC5987	hypothetical protein MGC5987	NM_138476.2	145553
188037	hCG37492.2	0.0231	6.348	ABLIM3	actin binding LIM protein family, member 3	NM_014945.1	22885
122705	hCG38555.3	0.0235	2.065	LIAS	lipoic acid synthetase	NM_006859.2	11019
156624	hCG34196.3	0.0235	8.671	C2orf23	chromosome 2 open reading frame 23	NM_022912.1	65055
161743	hCG16704.2	0.0235	0.416	C6orf66	chromosome 6 open reading frame 66	NM_014165.1	29078
156792	hCG31373.3	0.0235	0.172	MELK	maternal embryonic leucine zipper kinase	NM_014791.2	9833
157338	hCG16018.3	0.0235	0.0422	RARRES1	retinoic acid receptor responder (tazarotene induced) 1	NM_206963.1	5918
203798	hCG42710.3	0.0236	2.328	MRPS34	mitochondrial ribosomal protein S34	NM_023936.1	65993
139107	hCG1820728.2	0.0236	0.383
141737	hCG19123.3	0.0238	0.451	LRRC16	leucine rich repeat containing 16	NM_017640.2	55604
233592	hCG1985920	0.0238	0.225
151529	hCG1784197.3	0.0238	2	FLJ14451	hypothetical protein FLJ14451	NM_032786.1	84872
108050	hCG1816125.1	0.0238	2.272			BC009467.1
141887	hCG2024612	0.0238	5.169	TTC18	tetratricopeptide repeat domain 18	NM_145170.2	118491
205706	hCG1984553	0.0238	0.312	TLE4	transducin-like enhancer of split 4 (E(sp1) homolog, Drosophila)	NM_007005.3	7091
177581	hCG25960.3	0.0238	0.387	C1S	complement component 1, s subcomponent	NM_201442.1	716
144182	hCG22365.4	0.024	2.718	CST3	cystatin C (amyloid angiopathy and cerebral hemorrhage)	NM_000099.2	1471
117485	hCG37423.2	0.0241	0.339	ARHGAP11A	similar to human GTPase-activating protein	NM_014783.2	9824
100398	hCG2001363.1	0.0241	3.314			AL832297.1
134083	hCG27600.2	0.0241	5.412	UGCG	UDP-glucose ceramide glucosyltransferase	NM_003358.1	7357
107201	hCG15695.2	0.0241	0.369	CORO1C	coronin, actin binding protein, 1C	NM_014325.2	23603
160946	hCG22100.5	0.0241	14.75	CYP4B1	cytochrome P450, family 4, subfamily B, polypeptide 1	NM_000779.2	1580
157702	hCG2007526	0.0241	2.049	NDUFV3	NADH dehydrogenase (ubiquinone) flavoprotein 3, 10kDa	NM_021075.3	4731
173923	hCG40943.3	0.0241	3.963	FANK1	fibronectin type 3 and ankyrin repeat domains 1	NM_145235.2	92565
135848	hCG41028.2	0.0241	2.48	DCI	dodecenoyl-Coenzyme A delta isomerase (3,2 trans-enoyl-Coenzyme A isomerase)	NM_001919.1	1632
236606	hCG1785142.2	0.0241	4.363
137638	hCG1820885.1	0.0241	2.638			AK130862.1
222255	hCG2033773.1	0.0241	2.288	KIAA1582	KIAA1582 protein	AK000022.1	57690
117774	hCG1820576.1	0.0241	2.635
197327	hCG39225.2	0.0242	0.47	HCFC1	host cell factor C1 (VP16-accessory protein)	NM_005334.1	3054
138519	hCG1811113.1	0.0242	2.217	KIAA0372	KIAA0372	NM_014639.2	9652
215374	hCG2019985	0.0242	3.939	NBEA	neurobeachin	NM_015678.2	26960
134696	hCG24431.3	0.0242	0.168	PRTFDC1	phosphoribosyl transferase domain containing 1	NM_020200.5	56952
204459	hCG18819.4	0.0242	0.484
167244	hCG19107.3	0.0242	0.416	RNF166	ring finger protein 166	NM_178841.2	115992
192931	hCG15924.4	0.0242	3.295	SNRPN;SNURF	small nuclear ribonucleoprotein polypeptide N;SNRPN upstream reading frame	NM_022805.2
141697	hCG1810784.1	0.0242	0.454	QKI	quaking homolog, KH domain RNA binding (mouse)	NM_006775.1	9444
103301	hCG1745301.2	0.0242	2.16	RHBDF1	rhomboid family 1 (Drosophila)	NM_022450.2	64285
130259	hCG401192.2	0.0243	0.483	HCCS	holocytochrome c synthase (cytochrome c heme-lyase)	NM_005333.1	3052
203633	hCG1750234.1	0.0245	3.143	NBR2	neighbor of BRCA1 gene 2	NM_005821.2	10230
198434	hCG23353.2	0.0245	2.13	ATP5G2	ATP synthase, H+ transporting, mitochondrial F0 complex, subunit c (subunit 9), isoform 2	NM_005176.3	517
143651	hCG38372.2	0.0246	0.351	UBE2C	ubiquitin-conjugating enzyme E2C	NM_181802.1	11065
180626	hCG32579.3	0.0246	0.278	PRC1	protein regulator of cytokinesis 1	NM_003981.2	9055
175359	hCG1653633.2	0.0247	0.179	IFRG28	28kD interferon responsive protein	NM_022147.1	64108
103666	hCG38454.2	0.0247	0.399	NRAS	neuroblastoma RAS viral (v-ras) oncogene homolog	NM_002524.2	4893
202197	hCG1998392	0.0247	0.227	ANP32E	acidic (leucine-rich) nuclear phosphoprotein 32 family, member E	NM_030920.2	81611
236642	hCG25627.5	0.0247	3.776			Z84476.7_CDS_3
119370	hCG1981647	0.0247	2.607	DXS1283E	GS2 gene	NM_004650.1	8228
165148	hCG31360.3	0.0247	2.328	SPAG8	sperm associated antigen 8	NM_172312.1	26206
194628	hCG1817838.1	0.0249	3.82	NEK11	NIMA (never in mitosis gene a)- related kinase 11	NM_024800.2	79858
119026	hCG20824.2	0.0249	4.368	CROT	carnitine O-octanoyltransferase	NM_021151.2	54677
115323	hCG2010614	0.0249	0.375	CHEK2	CHK2 checkpoint homolog (S. pombe)	NM_007194.2	11200
154415	hCG1994842.1	0.025	0.234	TYMS	thymidylate synthetase	BC013919.1	7298
187287	hCG1743211.2	0.025	2.632	TP53AP1	TP53 activated protein 1	NM_007233.1	11257
118382	hCG21762.3	0.025	0.5	C6orf113	chromosome 6 open reading frame 113	NM_145062.1	221302
162651	hCG18312.3	0.0251	2.06	DT1P1A10	hypothetical protein DT1P1A10	NM_058163.1	90121
180191	hCG17860.4	0.0252	2.575	TRIM23	tripartite motif-containing 23	NM_001656.3	373
100949	hCG401265.3	0.0253	8.119	TFF3	trefoil factor 3 (intestinal)	L08044.1	7033
205220	hCG23744.3	0.0253	0.404	MPHOSPH1	M-phase phosphoprotein 1	NM_016195.2	9585
141727	hCG1999370	0.0253	2.723	CGI-41	CGI-41 protein	NM_015997.2	51093
155373	hCG20012.2	0.0253	0.43	AKAP7	A kinase (PRKA) anchor protein 7	NM_138633.1	9465
195535	hCG1811515.2	0.0253	0.32	PLXNA2	plexin A2	NM_153014.1	5362
138269	hCG41858.3	0.0254	0.465	POLR2F	polymerase (RNA) II (DNA directed) polypeptide F	NM_021974.2	5435
208570	hCG2030527	0.0254	0.334	C6orf60	chromosome 6 open reading frame 60	NM_024581.3	79632
126768	hCG1810834.2	0.0255	2.266	FBXO4	F-box protein 4	NM_012176.1	26272
150116	hCG27449.4	0.0256	2.424	CIB1	calcium and integrin binding 1 (calmyrin)	NM_006384.2	10519
228228	hCG2009777	0.0256	0.459
184730	hCG401240.3	0.0256	0.317	BACE2	beta-site APP-cleaving enzyme 2	NM_138992.1	25825
130297	hCG25683.2	0.0256	0.235	CDCA8	cell division cycle associated 8	NM_018101.1	55143
112598	hCG40463.3	0.0257	2.775	BBS4	Bardet-Biedl syndrome 4	NM_033028.2	585
137608	hCG1743614.1	0.0259	2.128	FLJ38482	hypothetical protein FLJ38482	NM_152681.1	201931
132240	hCG17792.2	0.0261	3.006	FLJ11342	hypothetical protein FLJ11342	NM_018394.1	55347
175266	hCG16693.2	0.0261	3.824	FLJ10116	hypothetical protein FLJ10116	NM_018000.1	55686
120229	hCG27449.4	0.0262	2.409	CIB1	calcium and integrin binding 1 (calmyrin)	NM_006384.2	10519
160014	hCG2020693	0.0262	0.461	RNF138	ring finger protein 138	NM_016271.3	51444
125666	hCG28255.3	0.0263	3.543	ASAH1	N-acylsphingosine amidohydrolase (acid ceramidase) 1	NM_177924.1	427
109215	hCG22999.3	0.0263	2.4	CCNG2	cyclin G2	NM_004354.1	901
203349	R26_hCT1961073	0.0263	0.424
137200	hCG1778361.2	0.0264	0.491	GPR103	G protein-coupled receptor 103	NM_198179.1	84109
114747	hCG16706.3	0.0264	2.709	CGI-119	CGI-119 protein	NM_016056.1	51643
122288	hCG16549.4	0.0264	0.297	SRD5A1	steroid-5-alpha-reductase, alpha polypeptide 1 (3-oxo-5 alpha-steroid delta 4-dehydrogenase alpha 1)	NM_001047.1	6715
198155	hCG16807.2	0.0266	2.161	D2LIC	dynein 2 light intermediate chain	NM_016008.2	51626
120870	hCG1982388	0.0266	2.112	MASK-BP3;EIF4EBP3;ANKHD1	MASK-4E-BP3 alternate reading frame gene;eukaryotic translation initiation factor 4E binding protein 3;ankyrin repeat and KH domain containing 1	NM_024668.2
110863	hCG38826.2	0.0267	0.214	CCNA2	cyclin A2	NM_001237.2	890
110488	hCG1980682	0.0267	2.12	ETEA	expressed in T-cells and eosinophils in atopic dermatitis	NM_014613.1	23197
114070	hCG20616.3	0.0268	0.404	ACSL4	acyl-CoA synthetase long-chain family member 4	NM_022977.1	2182
172117	hCG2039596	0.0268	0.119	MAP17	membrane-associated protein 17	NM_005764.3	10158
220380	hCG31735.3	0.0268	0.345	DKFZP566A1524	hypothetical protein DKFZp566A1524	NM_030797.1	81553
129664	hCG1640867.2	0.027	0.497			AK126335.1
221305	hCG1995620	0.027	0.422			BC000986.2
137563	hCG34031.2	0.027	0.408	ACAT2	acetyl-Coenzyme A acetyltransferase 2 (acetoacetyl Coenzyme A thiolase)	NM_005891.1	39
161477	hCG40511.3	0.027	0.0329	SCRG1	scrapie responsive protein 1	NM_007281.1	11341
187407	hCG38395.3	0.0271	0.0939	EDNRA	endothelin receptor type A	NM_001957.1	1909
194489	hCG1812030.1	0.0271	0.27	RUNX3	runt-related transcription factor 3	NM_004350.1	864
181876	hCG1641688.2	0.0271	2.022	LOC80298	transcription termination factor-like protein	NM_025198.2	80298
114843	hCG1786229.2	0.0271	0.45			BC068531.1
124033	hCG21846.3	0.0272	0.477	NT5C2	5'-nucleotidase, cytosolic II	NM_012229.2	22978
208496	hCG18692.3	0.0273	0.353	LR8	LR8 protein	NM_014020.2	28959
113888	hCG2043341	0.0273	3.367	KRT19	keratin 19	NM_002276.3	3880
194964	hCG1979099.1	0.0273	0.403	ZNF532	zinc finger protein 532	NM_018181.3	55205
145919	hCG1640914.2	0.0273	0.0788	MMP7	matrix metalloproteinase 7 (matrilysin, uterine)	NM_002423.2	4316
143413	hCG33358.2	0.0273	0.275	DUFD1	DUF729 domain containing 1	NM_138419.2	113115
138839	hCG16500.2	0.0273	2.307	MGC8721	hypothetical protein MGC8721	NM_016127.4	51669
180287	hCG20875.3	0.0273	2.025	PRPF39	PRP39 pre-mRNA processing factor 39 homolog (yeast)	NM_018333.1	55015
133024	hCG1820421.1	0.0273	20.62			AK130067.1
201385	hCG25565.3	0.0273	0.436	NMT2	N-myristoyltransferase 2	NM_004808.1	9397
152057	hCG23903.3	0.0273	0.4	NUP93	nucleoporin 93kDa	NM_014669.2	9688
182417	hCG41245.2	0.0274	4.889	DUSP1	dual specificity phosphatase 1	NM_004417.2	1843
213915	hCG1989366	0.0278	0.426	NUP50	nucleoporin 50kDa	NM_153684.1	10762
100036	hCG1979099.1	0.0278	0.389	ZNF532	zinc finger protein 532	NM_018181.3	55205
139075	hCG1811820.1	0.028	0.289	PLEKHE1	pleckstrin homology domain containing, family E (with leucine rich repeats) member 1	NM_194449.1	23239
194477	hCG16067.2	0.028	0.114	LAMP3	lysosomal-associated membrane protein 3	NM_014398.2	27074
200184	hCG32380.3	0.028	3.874	MYB	v-myb myeloblastosis viral oncogene homolog (avian)	NM_005375.2	4602
117685	hCG2008913	0.0281	3.618			BC011810.2
100596	hCG20141.2	0.0282	0.437	CEBPG	CCAAT/enhancer binding protein (C/EBP), gamma	NM_001806.2	1054
177543	hCG28387.3	0.0282	0.23	TNFSF13B	tumor necrosis factor (ligand) superfamily, member 13b	NM_006573.3	10673
131856	hCG31282.4	0.0284	2.053	RANGNRF	RAN guanine nucleotide release factor	NM_016492.3	29098
202672	hCG40963.2	0.0285	22.98	GFRA1	GDNF family receptor alpha 1	NM_145793.1	2674
144645	hCG1811237.2	0.0285	0.279	ZNF521	zinc finger protein 521	NM_015461.1	25925
174351	hCG401087.3	0.0285	0.313	CHAF1B	chromatin assembly factor 1, subunit B (p60)	NM_005441.2	8208
113861	hCG1811092.3	0.0285	0.152	LOC83690	CocoaCrisp	NM_031461.2	83690
222821	hCG30337.3	0.0288	0.269			BC022374.1
200309	hCG1982295	0.0289	0.497	CHD1L	chromodomain helicase DNA binding protein 1-like	NM_024568.1	9557
188548	hCG21263.3	0.0289	0.293	UBE2E3;LOC286480	ubiquitin-conjugating enzyme E2E 3 (UBC4/5 homolog, yeast);ubiquitin-conjugating enzyme UbcM2	NM_006357.2
100658	hCG22100.5	0.0291	17.09	CYP4B1	cytochrome P450, family 4, subfamily B, polypeptide 1	NM_000779.2	1580
218047	hCG16775.3	0.0291	0.374	SALF;SBLF;ALF	stoned B-like factor;TFIIA-alpha/beta-like factor;stoned B/TFIIA-alpha/beta-like factor	NM_172196.1
155638	hCG28250.3	0.0291	18.95	NAT1	N-acetyltransferase 1 (arylamine N-acetyltransferase)	NM_000662.4	9
156167	hCG27421.4	0.0291	0.245	CSDA	cold shock domain protein A	NM_003651.3	8531
169462	hCG25099.3	0.0291	0.437	PPFIA1	protein tyrosine phosphatase, receptor type, f polypeptide (PTPRF), interacting protein (liprin), alpha 1	NM_003626.2	8500
167335	hCG1731493.2	0.0291	6.003	TNNT1	troponin T1, skeletal, slow	NM_003283.3	7138
118830	hCG39940.2	0.0291	0.384	KIF20A	kinesin family member 20A	NM_005733.1	10112
106534	hCG41749.3	0.0291	12.89	DHRS2	dehydrogenase/reductase (SDR family) member 2	NM_005794.2	10202
175602	hCG39606.3	0.0294	3.124	QDPR	quinoid dihydropteridine reductase	NM_000320.1	5860
234895	hCG42394.2	0.0295	0.364			AL035297.1
159112	hCG32785.3	0.0296	0.316	LBR	lamin B receptor	NM_194442.1	3930
227274	hCG1783468.2	0.0297	0.318	MST4	Mst3 and SOK1-related kinase	NM_016542.2	51765
105603	hCG2024856	0.0297	0.163	SPOCK2	sparc/osteonectin, cwcv and kazal-like domains proteoglycan (testican) 2	NM_014767.1	9806
202313	hCG18121.3	0.0297	0.219	GPR126	G protein-coupled receptor 126	NM_020455.3	57211
216489	hCG1810838.2	0.0298	2.125	PTK6	PTK6 protein tyrosine kinase 6	NM_005975.2	5753
221017	hCG33395.3	0.0298	0.244	LRP8	low density lipoprotein receptor-related protein 8, apolipoprotein e receptor	NM_033300.1	7804
148185	hCG18896.2	0.0299	3.258			AB041270.1
203869	hCG40484.3	0.0299	0.425	CCNB1IP1	cyclin B1 interacting protein 1	NM_182852.1	57820
145045	hCG38337.2	0.0299	2.909	PREX1	phosphatidylinositol 3,4,5-trisphosphate-dependent RAC exchanger 1	NM_020820.2	57580
101799	hCG2032408	0.0299	2.588			NM_001377.1
206144	hCG1816301.1	0.0299	2.272	MLLT2	myeloid/lymphoid or mixed-lineage leukemia (trithorax homolog, Drosophila); translocated to, 2	NM_005935.1	4299
113025	hCG27151.3	0.0301	12.75	NAT2	N-acetyltransferase 2 (arylamine N-acetyltransferase)	NM_000015.1	10
192715	hCG401183.3	0.0301	0.356	CRYZL1;DONSON	crystallin, zeta (quinone reductase)-like 1;downstream neighbor of SON	NM_145858.1
190382	hCG1818271.1	0.0302	12.27	SLITRK6	SLIT and NTRK-like family, member 6	NM_032229.2	84189
122394	hCG17135.2	0.0303	0.349	RAB23	RAB23, member RAS oncogene family	NM_183227.1	51715
235984	hCG2033349	0.0303	0.47
179919	hCG2021742.1	0.0304	2.252	COQ4	coenzyme Q4 homolog (yeast)	NM_016035.1	51117
174526	hCG1986249	0.0304	0.308	FAM20A	family with sequence similarity 20, member A	NM_017565.2	54757
193402	hCG41785.2	0.0304	2.361	CRI1	CREBBP/EP300 inhibitor 1	NM_014335.2	23741
186923	hCG20920.3	0.0304	0.436	PAPSS1	3'-phosphoadenosine 5'-phosphosulfate synthase 1	NM_005443.4	9061
112443	hCG18658.2	0.0304	2.28	GP9	glycoprotein IX (platelet)	NM_000174.1	2815
117523	hCG1641853.2	0.0304	0.456
106876	hCG18205.3	0.0305	3.821
116132	hCG20805.2	0.0305	2.991	PLN	phospholamban	NM_002667.2	5350
169086	hCG26632.2	0.0306	3.005	PEX11A	peroxisomal biogenesis factor 11A	NM_003847.1	8800
135443	hCG17969.3	0.0306	3.784	TCEAL1	transcription elongation factor A (SII)-like 1	NM_004780.1	9338
207395	hCG22381.2	0.0306	0.279	PELI1	pellino homolog 1 (Drosophila)	NM_020651.2	57162
206048	hCG21298.3	0.0309	0.408	T2BP	TRAF2 binding protein	NM_052864.2	92610
217824	hCG2032260	0.0309	3.103	NFIA	nuclear factor I/A	NM_005595.1	4774
188411	hCG1980824	0.0312	0.397	ANKRD11	ankyrin repeat domain 11	NM_013275.3	29123
137059	hCG38275.4	0.0312	0.452	AFG3L2	AFG3 ATPase family gene 3-like 2 (yeast)	NM_006796.1	10939
215941	hCG27854.3	0.0313	0.295	RCN1	reticulocalbin 1, EF-hand calcium binding domain	NM_002901.1	5954
151695	hCG96156.1	0.0313	3.351	HNRPH1	heterogeneous nuclear ribonucleoprotein H1 (H)	NM_005520.1	3187
190510	hCG1820374.2	0.0314	0.417
128365	hCG1980192	0.0317	0.245
152075	hCG20549.4	0.0317	2.13	NAPA	N-ethylmaleimide-sensitive factor attachment protein, alpha	NM_003827.2	8775
180472	hCG2039712.1	0.0317	4.099	LOC128153	hypothetical protein BC014608	NM_138796.2	128153
236880	hCG20488.3	0.0317	4.658
230079	hCG42027.2	0.0317	2.332	FLJ32499	hypothetical protein FLJ32499	NM_144607.2	124637
135130	hCG23394.3	0.0318	0.299	CDCA5	cell division cycle associated 5	NM_080668.2	113130
216544	hCG1654299.3	0.0319	3.8	BCAS4	breast carcinoma amplified sequence 4	NM_017843.2	55653
199831	hCG37088.3	0.0319	0.144			BC020758.1
207491	hCG20677.2	0.0319	2.394	DKFZP564J157	DKFZp564J157 protein	NM_018457.2	54458
236899	hCG21563.4	0.0319	2.15
105271	hCG1985512.1	0.0319	2.467	NME4	non-metastatic cells 4, protein expressed in	NM_005009.2	4833
164104	hCG18150.3	0.0319	2.507	RXRA	retinoid X receptor, alpha	NM_002957.3	6256
233227	hCG2006932	0.0319	0.498			AF055029.1
212199	hCG40127.2	0.0319	2.322	LOC123169	senescence downregulated leo1-like	NM_138792.2	123169
199617	hCG38062.2	0.032	0.312	C20orf129	chromosome 20 open reading frame 129	NM_030919.1	81610
183937	hCG1795031.3	0.032	0.467	CSF2RA	colony stimulating factor 2 receptor, alpha, low-affinity (granulocyte-macrophage)	NM_172246.1	1438
119847	hCG14690.3	0.0321	0.189	KLHL13	kelch-like 13 (Drosophila)	NM_033495.2	90293
186697	hCG17108.3	0.0321	0.243	PLSCR1	phospholipid scramblase 1	NM_021105.1	5359
150267	hCG2036722	0.0321	2.195	HIST2H2AC	histone 2, H2ac	NM_003517.2	8338
207719	hCG401241.2	0.0321	0.22	ANKRD3	ankyrin repeat domain 3	NM_020639.2	54101
213505	hCG28248.2	0.0321	0.242	C9orf40	chromosome 9 open reading frame 40	NM_017998.1	55071
100736	hCG39613.3	0.0321	0.211	PLCB4	phospholipase C, beta 4	NM_182797.1	5332
179018	hCG23981.3	0.0321	2.993	MYST4	MYST histone acetyltransferase (monocytic leukemia) 4	NM_012330.1	23522
234385	hCG2000533.1	0.0321	2.32
125736	hCG23427.3	0.0321	2.329	C20orf149	chromosome 20 open reading frame 149	NM_024299.2	79144
194924	hCG1811959.1	0.0321	0.353	ROR1	receptor tyrosine kinase-like orphan receptor 1	NM_005012.1	4919
131693	hCG1992441.1	0.0323	2.27	E4F1	E4F transcription factor 1	NM_004424.2	1877
113197	hCG22381.2	0.0323	0.385	PELI1	pellino homolog 1 (Drosophila)	NM_020651.2	57162
189953	hCG31736.3	0.0323	0.462	SMC6L1	SMC6 structural maintenance of chromosomes 6-like 1 (yeast)	NM_024624.2	79677
196253	hCG18238.3	0.0325	5.362	GPR160	G protein-coupled receptor 160	NM_014373.1	26996
143089	hCG1779854.3	0.0325	5.26	FBXL16	F-box and leucine-rich repeat protein 16	NM_153350.2	146330
199204	hCG18098.3	0.0325	2.05	AIG1	androgen-induced 1	NM_016108.2	51390
131059	hCG1642435.3	0.0325	4.068	PLEKHF2	pleckstrin homology domain containing, family F (with FYVE domain) member 2	NM_024613.2	79666
211694	hCG23564.3	0.0325	0.3			BC028940.1
204117	hCG1811210.3	0.0325	0.466	LRRK1	leucine-rich repeat kinase 1	NM_024652.2	79705
147822	hCG1774341.2	0.0325	0.474	LATS2	LATS, large tumor suppressor, homolog 2 (Drosophila)	NM_014572.1	26524
215851	R26_hCT1643870.2	0.0328	0.353
167847	hCG15629.3	0.0328	2.309	HCFC1R1	host cell factor C1 regulator 1 (XPO1 dependant)	NM_017885.1	54985
130624	hCG17043.3	0.0329	0.408	Spc25	kinetochore protein Spc25	NM_020675.3	57405
216014	hCG16139.3	0.0329	2.68	D8S2298E	reproduction 8	NM_005671.1	7993
128411	hCG1990052.1	0.0329	0.308	CENPA	centromere protein A, 17kDa	NM_001809.2	1058
142256	hCG1811536.1	0.0331	0.255	CXorf6	chromosome X open reading frame 6	NM_005491.1	10046
108743	hCG40924.2	0.0331	0.483	FLJ36874	hypothetical protein FLJ36874	NM_152716.1	219988
207290	hCG2041350	0.0331	0.303
233507	hCG41345.3	0.0332	0.313	G6PD	glucose-6-phosphate dehydrogenase	NM_000402.2	2539
208040	hCG15095.2	0.0333	0.196	FZD7	frizzled homolog 7 (Drosophila)	NM_003507.1	8324
100687	hCG1640875.2	0.0334	2.92	HRASLS2	HRAS-like suppressor 2	NM_017878.1	54979
187251	hCG1748299.1	0.0336	0.445	RNF38	ring finger protein 38	NM_194332.1	152006
184174	hCG21723.2	0.0336	2.344	ALDH6A1	aldehyde dehydrogenase 6 family, member A1	NM_005589.2	4329
184915	hCG2039398	0.0338	2.539	DECR2	2,4-dienoyl CoA reductase 2, peroxisomal	NM_020664.3	26063
110602	hCG1811158.1	0.0338	2.94	GALNAC4S-6ST	B cell RAG associated protein	NM_015892.2	51363
107679	hCG1820631.1	0.0338	0.219	C6orf192	chromosome 6 open reading frame 192	NM_052831.1	116843
113100	hCG28937.3	0.0338	0.304	p30	nuclear protein p30	NM_181716.1	201161
198728	hCG39533.3	0.0338	0.32	C10orf3	chromosome 10 open reading frame 3	NM_018131.3	55165
130335	hCG1994018	0.0338	3.543	KIF13B	kinesin family member 13B	NM_015254.2	23303
147592	hCG16914.3	0.0338	0.398	C3orf6	chromosome 3 open reading frame 6	NM_178335.1	152137
203132	hCG31729.3	0.0338	3.252	FLJ20273	RNA-binding protein	NM_019027.1	54502
127808	hCG38478.3	0.0339	0.268			BC016360.1
210668	hCG1730300.2	0.0339	0.347	SLC36A4	solute carrier family 36 (proton/amino acid symporter), member 4	NM_152313.2	120103
205721	hCG17692.3	0.0339	0.393			NM_015185.1
150299	hCG42700.2	0.034	2.042	NDUFB10	NADH dehydrogenase (ubiquinone) 1 beta subcomplex, 10, 22kDa	NM_004548.1	4716
197179	hCG24286.3	0.034	0.405	MAPRE2	microtubule-associated protein, RP/EB family, member 2	NM_014268.1	10982
129441	hCG1773831.2	0.034	0.321	OPTN	optineurin	NM_021980.3	10133
124726	hCG2010614	0.034	0.431	CHEK2	CHK2 checkpoint homolog (S. pombe)	NM_007194.2	11200
219627	hCG2032946	0.0341	0.412	ASAM	adipocyte-specific adhesion molecule	NM_024769.2	79827
159231	hCG2029776.1	0.0341	0.286	TAGAP	T-cell activation GTPase activating protein	NM_054114.3	117289
112499	hCG1795511.2	0.0341	2.66	FLJ13946	hypothetical protein FLJ13946	NM_152275.2	92104
117698	hCG1818162.1	0.0341	0.14	KRT17	keratin 17	NM_000422.1	3872
192734	hCG1816279.2	0.0341	0.455			AK092756.1
221643	hCG41754.2	0.0341	2.041	MSX2	msh homeo box homolog 2 (Drosophila)	NM_002449.3	4488
185612	hCG25753.2	0.0341	0.34	MCM6	MCM6 minichromosome maintenance deficient 6 (MIS5 homolog, S. pombe) (S. cerevisiae)	NM_005915.4	4175
146364	hCG2021009.1	0.0341	2.007	SLC14A2	solute carrier family 14 (urea transporter), member 2	NM_007163.2	8170
185595	hCG17003.3	0.0341	0.0683	IGJ	immunoglobulin J polypeptide, linker protein for immunoglobulin alpha and mu polypeptides	NM_144646.2	3512
114206	hCG29833.2	0.0341	3.284	SLC9A3R1	solute carrier family 9 (sodium/hydrogen exchanger), isoform 3 regulator 1	NM_004252.1	9368
185567	hCG17340.2	0.0341	0.393			BC053896.1
149977	hCG2016358	0.0342	0.39	CDK2AP1	CDK2-associated protein 1	NM_004642.2	8099
115589	hCG19799.2	0.0342	0.477	MCM4	MCM4 minichromosome maintenance deficient 4 (S. cerevisiae)	NM_005914.2	4173
199050	hCG2007901.1	0.0342	3.782	NCAM2	neural cell adhesion molecule 2	NM_004540.2	4685
183721	hCG1640867.2	0.0342	0.464			AK130093.1
125217	hCG40086.2	0.0343	0.454	DKFZp547A023	hypothetical protein DKFZp547A023	NM_018704.1	55917
164133	hCG24010.3	0.0343	2.347			AB051475.1
204296	hCG1783017.1	0.0344	0.243	MX2	myxovirus (influenza virus) resistance 2 (mouse)	NM_002463.1	4600
164714	hCG18906.3	0.0344	3.261	SELENBP1	selenium binding protein 1	NM_003944.2	8991
234806	hCG2000532	0.0344	2.997			AK090762.1
114791	hCG27356.5	0.0344	2.402			NM_014897.1
164570	hCG37358.3	0.0344	7.807	BCAS1	breast carcinoma amplified sequence 1	NM_003657.1	8537
172636	hCG1783275.1	0.0344	0.284	RASSF2	Ras association (RalGDS/AF-6) domain family 2	NM_170773.1	9770
113042	hCG37365.2	0.0344	0.161	FGF2	fibroblast growth factor 2 (basic)	NM_002006.3	2247
138789	hCG21199.3	0.0345	0.367	HIF1A	hypoxia-inducible factor 1, alpha subunit (basic helix-loop-helix transcription factor)	NM_001530.2	3091
170355	hCG15095.2	0.0345	0.239	FZD7	frizzled homolog 7 (Drosophila)	NM_003507.1	8324
157084	hCG24980.2	0.0345	2.359	ERBB3	v-erb-b2 erythroblastic leukemia viral oncogene homolog 3 (avian)	NM_001982.1	2065
177135	hCG32586.2	0.0345	0.32			AL110105.1
179985	hCG1996624.1	0.0346	2.216	RTN2	reticulon 2	NM_206901.1	6253
202924	hCG20166.2	0.0347	0.314	C1orf38	chromosome 1 open reading frame 38	NM_004848.1	9473
162251	hCG32444.3	0.0347	2.635	ATBF1	AT-binding transcription factor 1	NM_006885.2	463
190032	hCG23054.3	0.0349	0.233	C3	complement component 3	NM_000064.1	718
162961	hCG37573.2	0.0349	0.397	MYO10	myosin X	NM_012334.1	4651
137837	hCG21805.2	0.0349	0.352	LOC283431	hypothetical protein LOC283431	NM_174942.1	283431
137081	hCG17993.3	0.0349	0.473	BTN3A2	butyrophilin, subfamily 3, member A2	NM_007047.2	11118
180197	hCG1784573.2	0.0349	7.428	SUSD3	sushi domain containing 3	NM_145006.2	203328
183427	hCG36857.2	0.0349	0.115			X51879.1_CDS_1
108718	hCG38767.3	0.0349	0.281	STK38L	serine/threonine kinase 38 like	NM_015000.1	23012
104745	hCG2026642	0.0349	2.854	INPP4B	inositol polyphosphate-4-phosphatase, type II, 105kDa	NM_003866.1	8821
225223	hCG1780372.3	0.0349	7.288	CYP4Z1	cytochrome P450, family 4, subfamily Z, polypeptide 1	NM_178134.2	199974
103273	hCG15106.3	0.0349	0.405	FLJ13912	hypothetical protein FLJ13912	NM_022770.2	64785
188616	hCG22091.3	0.0349	0.455	UQCRH	ubiquinol-cytochrome c reductase hinge protein	NM_006004.1	7388
165348	hCG20856.3	0.0349	0.194			AL137558.1
104525	hCG15047.3	0.0349	0.413	CML66	chronic myelogenous leukemia tumor antigen 66	BC000967.2	84955
139736	hCG17520.3	0.0353	2.263	RGL2	ral guanine nucleotide dissociation stimulator-like 2	NM_004761.2	5863
109699	hCG19705.2	0.0353	0.289	KYNU	kynureninase (L-kynurenine hydrolase)	NM_003937.1	8942
225789	hCG2008096	0.0353	0.276	CXADR	coxsackie virus and adenovirus receptor	NM_001338.3	1525
219911	hCG1990378	0.0354	0.319	PSMAL/GCP III;FOLH1	folate hydrolase (prostate-specific membrane antigen) 1;prostate-specific membrane antigen-like protein	NM_153696.2
207417	hCG21384.3	0.0355	0.393	HDAC2	histone deacetylase 2	NM_001527.1	3066
194026	hCG27957.3	0.0356	3.268	C9orf150	chromosome 9 open reading frame 150	NM_203403.1	286343
190955	hCG2040617	0.0356	6.615			AF131784.1
103406	hCG1980289.2	0.0357	0.374	BTN2A2	butyrophilin, subfamily 2, member A2	NM_181531.1	10385
115639	R26_hCT1640858.2	0.0357	0.417
213577	hCG38036.3	0.0357	0.394	BHLHB3	basic helix-loop-helix domain containing, class B, 3	NM_030762.1	79365
211045	hCG14916.3	0.0358	0.26	MGC15887	hypothetical gene supported by BC009447	NM_198552.1	375061
216353	hCG401141.3	0.036	0.456	ADAMTS1	a disintegrin-like and metalloprotease (reprolysin type) with thrombospondin type 1 motif, 1	NM_006988.2	9510
129974	hCG15447.3	0.036	0.217	ADAMDEC1	ADAM-like, decysin 1	NM_014479.2	27299
150554	hCG1810860.1	0.036	2.9	SMYD3	SET and MYND domain containing 3	NM_022743.1	64754
201294	hCG21196.4	0.036	2.87	EFHC1	EF-hand domain (C-terminal) containing 1	NM_018100.1	114327
131558	hCG16250.2	0.036	0.253	FAT	FAT tumor suppressor homolog 1 (Drosophila)	NM_005245.1	2195
196999	hCG40149.3	0.036	2.212	SAS	sarcoma amplified sequence	NM_005981.3	6302
124964	R26_hCT1782969.1	0.0361	2.552
206290	hCG22686.3	0.0361	2.523	C10orf57	chromosome 10 open reading frame 57	NM_025125.2	80195
144730	hCG32502.3	0.0363	0.373	CT120	membrane protein expressed in epithelial-like lung adenocarcinoma	NM_024792.1	79850
177668	hCG39086.3	0.0363	0.378	TES	testis derived transcript (3 LIM domains)	NM_015641.2	26136
105525	hCG27238.3	0.0365	0.466	MGC3222	hypothetical protein MGC3222	NM_024334.1	79188
155169	hCG16074.3	0.0365	2.959	SPDEF	SAM pointed domain containing ets transcription factor	NM_012391.1	25803
124360	hCG23000.4	0.0366	2.227	GENX-3414	genethonin 1	NM_003943.1	8987
149438	hCG40441.2	0.0367	0.394	BIN1	bridging integrator 1	NM_139345.1	274
157102	hCG1782057.2	0.0368	0.128	PLAC8	placenta-specific 8	NM_016619.1	51316
187489	hCG28999.3	0.0368	2.541			BC018092.2
143874	hCG2039981	0.0369	2.44	HRASLS3	HRAS-like suppressor 3	NM_007069.1	11145
184148	hCG40281.3	0.037	8.836	STC2	stanniocalcin 2	NM_003714.1	8614
210883	hCG37669.4	0.0371	2.219	USHBP1	Usher syndrome 1C binding protein 1	NM_031941.2	83878
121402	hCG1773630.2	0.0371	6.771	C10orf116	chromosome 10 open reading frame 116	NM_006829.2	10974
114689	hCG2022429	0.0371	0.448	PPP2R3A	protein phosphatase 2 (formerly 2A), regulatory subunit B'', alpha	NM_181897.1	5523
122049	hCG26012.3	0.0373	0.481	ABCF1	ATP-binding cassette, sub-family F (GCN20), member 1	NM_001090.1	23
143989	hCG39163.4	0.0374	0.475	EXO1	exonuclease 1	NM_003686.3	9156
178105	hCG23312.3	0.0375	0.344	C10orf10	chromosome 10 open reading frame 10	NM_007021.2	11067
194600	hCG1645465.3	0.0376	2.002	UEV3	ubiquitin-conjugating enzyme E2-like	NM_018314.2	55293
172419	hCG1786452.2	0.0377	0.417	HH114	hypothetical protein HH114	NM_032499.3	84529
201572	hCG2007335	0.0378	0.352	MGC33864	ADP-ribosylation-like factor 6-interacting protein 6	NM_152522.2	151188
141333	hCG24326.2	0.0378	0.175			BX648308.1
121999	hCG2027369	0.0378	0.339			BC052964.1
103350	hCG40598.3	0.0378	2.723	DCXR	dicarbonyl/L-xylulose reductase	NM_016286.2	51181
108284	hCG2008096	0.0379	0.301	CXADR	coxsackie virus and adenovirus receptor	NM_001338.3	1525
107893	hCG24125.2	0.0379	2.203	RAD50	RAD50 homolog (S. cerevisiae)	NM_005732.2	10111
125957	hCG23460.3	0.0379	0.231	GNG4	guanine nucleotide binding protein (G protein), gamma 4	NM_004485.2	2786
126719	hCG37555.2	0.0379	2.229	RIOK2	RIO kinase 2 (yeast)	NM_018343.1	55781
138473	hCG2039595	0.0379	2.117	FPGT	fucose-1-phosphate guanylyltransferase	NM_003838.1	8790
150853	hCG2043692	0.0381	0.425	LILRA3	leukocyte immunoglobulin-like receptor, subfamily A (without TM domain), member 3	NM_006865.2	11026
205753	hCG15642.3	0.0382	3.376	NUCB2	nucleobindin 2	NM_005013.1	4925
218154	hCG19938.3	0.0382	0.375	ATP1B3	ATPase, Na+/K+ transporting, beta 3 polypeptide	NM_001679.1	483
103409	hCG2010534	0.0383	0.38	LIMK2	LIM domain kinase 2	NM_016733.1	3985
196654	hCG21375.3	0.0383	0.461	FLJ13848	hypothetical protein FLJ13848	NM_024771.1	79829
171508	hCG1993892	0.0384	4.672	FAM38B;C18orf30	chromosome 18 open reading frame 30;family with sequence similarity 38, member B	NM_022068.1
205649	hCG2039667	0.0384	0.385			BC015396.2
102968	hCG14731.3	0.0384	4.32	KRAS2	v-Ki-ras2 Kirsten rat sarcoma 2 viral oncogene homolog	NM_004985.3	3845
146533	hCG2000992	0.0384	3.45
175899	hCG16955.2	0.0385	2.43	HSPC009	HSPC009 protein	NM_014019.1	28958
138620	hCG1735023.2	0.0385	0.229	APOBEC3B	apolipoprotein B mRNA editing enzyme, catalytic polypeptide-like 3B	NM_004900.3	9582
127899	hCG39475.2	0.0385	0.0968	POU2AF1	POU domain, class 2, associating factor 1	NM_006235.1	5450
122478	hCG39115.3	0.0386	0.461	PCNA	proliferating cell nuclear antigen	NM_182649.1	5111
195709	hCG1820706.1	0.0386	0.357			BC040619.1
133261	hCG18482.3	0.0386	0.483	RFX5	regulatory factor X, 5 (influences HLA class II expression)	NM_000449.2	5993
151065	hCG1995522	0.0386	2.565	CYP2B6	cytochrome P450, family 2, subfamily B, polypeptide 6	NM_000767.4	1555
148620	hCG43727.3	0.0386	5.18	C6orf29	chromosome 6 open reading frame 29	NM_025257.1	80736
213863	hCG21412.3	0.0386	0.462	ECHDC1	enoyl Coenzyme A hydratase domain containing 1	NM_018479.1	55862
121612	hCG1811162.1	0.0386	3.929	DUSP5	dual specificity phosphatase 5	NM_004419.2	1847
128651	hCG1810910.3	0.0386	2.273	C10orf59	chromosome 10 open reading frame 59	NM_018363.1	55328
177951	hCG1775014.2	0.0387	0.314	LOC93081	hypothetical protein BC015148	NM_138779.2	93081
102335	hCG22983.3	0.0387	0.343	TNFRSF6	tumor necrosis factor receptor superfamily, member 6	NM_152872.1	355
110791	hCG32613.3	0.0387	0.485	AARS	alanyl-tRNA synthetase	NM_001605.1	16
175904	hCG1776094.1	0.0387	0.382	TRIM47	tripartite motif-containing 47	NM_033452.1	91107
128098	hCG37406.3	0.0387	0.429	HIVEP1	human immunodeficiency virus type I enhancer binding protein 1	NM_002114.1	3096
120791	hCG1646868.3	0.0389	5.412	NOSTRIN	nitric oxide synthase trafficking	NM_052946.2	115677
121099	hCG1748316.2	0.0389	0.497	MGC31967	hypothetical protein MGC31967	NM_174923.1	203260
118492	hCG32808.4	0.0389	2.587	STARD13	START domain containing 13	NM_052851.1	90627
132194	hCG19171.3	0.039	0.424	ITGA6	integrin, alpha 6	NM_000210.1	3655
169351	R26_hCT1814485	0.0391	2.207
202846	hCG1982003.1	0.0391	2.139	GAK	cyclin G associated kinase	NM_005255.1	2580
115907	hCG32769.3	0.0391	2.069	ELF1	E74-like factor 1 (ets domain transcription factor)	NM_172373.2	1997
131968	hCG1742895.1	0.0393	0.436	LOC285989	hypothetical protein LOC285989	NM_213603.1	285989
150548	hCG33128.3	0.0394	2.401	LOC88523	CG016	NM_033111.2	88523
150919	hCG40024.3	0.0394	3.85	SLC2A10	solute carrier family 2 (facilitated glucose transporter), member 10	NM_030777.3	81031
102596	hCG28255.3	0.0394	3.11	ASAH1	N-acylsphingosine amidohydrolase (acid ceramidase) 1	NM_177924.1	427
122554	hCG1640463.3	0.0395	2.393	HIST1H2AJ	histone 1, H2aj	NM_021066.2	8331
191973	hCG37716.3	0.0395	0.374	PLK4	polo-like kinase 4 (Drosophila)	NM_014264.2	10733
224727	hCG40282.3	0.0395	0.48			NM_017963.2
228405	hCG1643662.2	0.0397	0.383
161198	hCG1731324.2	0.0397	3.877	FAH	fumarylacetoacetate hydrolase (fumarylacetoacetase)	NM_000137.1	2184
151259	hCG22159.3	0.0397	0.39	PDGFRA	platelet-derived growth factor receptor, alpha polypeptide	NM_006206.2	5156
112312	hCG23117.3	0.0397	2.405	MYCBP	c-myc binding protein	NM_012333.2	26292
128305	hCG24941.2	0.0397	0.224	PFKP	phosphofructokinase, platelet	NM_002627.3	5214
139154	hCG1743026.2	0.0398	2.121	MGC35048	hypothetical protein MGC35048	NM_153208.1	124152
181685	hCG2039667	0.0398	0.369			AF509326.1
198968	hCG37394.3	0.0399	5.705	RHOH	ras homolog gene family, member H	NM_004310.2	399
137695	hCG2023829.1	0.0399	2.388	KIAA1598	KIAA1598	NM_018330.2	57698
181652	hCG38955.2	0.04	2.181	IVD	isovaleryl Coenzyme A dehydrogenase	NM_002225.2	3712
120616	hCG2001916	0.04	0.325	PTK7	PTK7 protein tyrosine kinase 7	NM_152883.1	5754
228477	hCG19245.3	0.0401	4.195	ADCY1	adenylate cyclase 1 (brain)	NM_021116.1	107
196397	hCG18857.3	0.0402	2.577	RNF32	ring finger protein 32	NM_030936.2	140545
159657	hCG2022532	0.0402	0.454	FLJ12892	hypothetical protein FLJ12892	NM_022757.3	64770
123679	hCG1746233.2	0.0403	0.228	CTSL2	cathepsin L2	NM_001333.2	1515
121941	hCG15962.3	0.0404	0.444	EML4	echinoderm microtubule associated protein like 4	NM_019063.2	27436
122617	hCG1651912.3	0.0404	0.455	C13orf6	chromosome 13 open reading frame 6	NM_032859.1	84945
172955	hCG1789507.3	0.0404	0.0858			X72819.1_CDS_1
216954	hCG22408.3	0.0404	2.031	SLC24A1	solute carrier family 24 (sodium/potassium/calcium exchanger), member 1	NM_004727.1	9187
233312	hCG1773980.2	0.0404	2.374
203299	hCG17415.3	0.0404	2.001			BC031691.2
214602	hCG22583.2	0.0405	2.017	TRIM8	tripartite motif-containing 8	NM_030912.1	81603
100485	hCG1984913	0.0405	0.477			BX641077.1
100415	hCG36858.2	0.0406	2.207	LOC134145	hypothetical protein LOC134145	NM_199133.1	134145
141343	hCG17528.3	0.0407	0.465
134677	hCG18875.3	0.0407	2.79	KIAA1407	KIAA1407 protein	NM_020817.1	57577
173909	hCG14644.2	0.0407	2.754	EMP2	epithelial membrane protein 2	NM_001424.3	2013
233375	hCG1644442.2	0.0407	0.428
207317	hCG2027596	0.0407	2.326	ShrmL	Shroom-related protein	NM_020859.1	57619
160935	hCG29639.3	0.0407	2.452	FLJ20920	hypothetical protein FLJ20920	NM_025149.2	80221
198421	hCG1639758.3	0.0407	2.493	TOB1	transducer of ERBB2, 1	NM_005749.2	10140
215187	hCG23842.3	0.0408	0.073	CXCL10	chemokine (C-X-C motif) ligand 10	NM_001565.1	3627
187987	hCG2017814	0.0408	0.375	RSU1	Ras suppressor protein 1	NM_152724.2	6251
188007	hCG22479.3	0.0408	0.249	T3JAM	TRAF3-interacting Jun N-terminal kinase (JNK)-activating modulator	NM_025228.1	80342
154864	hCG27262.3	0.0408	3.052	PCSK6	proprotein convertase subtilisin/kexin type 6	NM_002570.2	5046
225893	hCG40524.3	0.0409	0.406	PDE7A	phosphodiesterase 7A	NM_002604.1	5150
162176	hCG201414.3	0.0409	2.441	BLVRB	biliverdin reductase B (flavin reductase (NADPH))	NM_000713.1	645
177144	hCG1994338	0.0409	0.477	IMPA2	inositol(myo)-1(or 4)-monophosphatase 2	NM_014214.1	3613
185369	hCG33041.2	0.0409	0.4	COL4A1	collagen, type IV, alpha 1	NM_001845.3	1282
224433	hCG2036860	0.0409	0.371	TIGD2	tigger transposable element derived 2	NM_145715.1	166815
152171	hCG28752.3	0.0409	0.357	MGC17337	similar to RIKEN cDNA 5730528L13 gene	NM_080655.1	91283
171691	hCG24057.4	0.0409	0.341	RASSF4	Ras association (RalGDS/AF-6) domain family 4	NM_032023.3	83937
116433	hCG1985160	0.0409	2.168	F25965;PEN2	protein F25965;presenilin enhancer 2	NM_172341.1
158062	hCG2022532	0.0409	0.383	FLJ12892	hypothetical protein FLJ12892	NM_022757.3	64770
221266	hCG29191.3	0.0411	2.323	RGS3	regulator of G-protein signalling 3	NM_144489.1	5998
123083	hCG15602.3	0.0411	2.312	C16orf7	chromosome 16 open reading frame 7	NM_004913.1	9605
182185	hCG15497.4	0.0411	0.282	EZH2	enhancer of zeste homolog 2 (Drosophila)	NM_004456.3	2146
176523	hCG2040351	0.0411	0.437
146904	hCG1739153.2	0.0413	2.024	ARH	LDL receptor adaptor protein	NM_015627.1	26119
197353	hCG26916.3	0.0413	0.305	MME	membrane metallo-endopeptidase (neutral endopeptidase, enkephalinase, CALLA, CD10)	NM_007288.1	4311
104893	hCG2038584	0.0416	0.412			AX647259.1_CDS_1
167948	hCG2016229.1	0.0418	2.29	DKFZP564D172	hypothetical protein DKFZp564D172	NM_032042.3	83989
141227	hCG1994013	0.0418	2.522	LOC91966	hypothetical protein LOC91966	NM_178124.3	91966
203863	hCG30387.3	0.0418	0.321	NFIL3	nuclear factor, interleukin 3 regulated	NM_005384.1	4783
214297	hCG16989.2	0.042	0.318	ALS2CR4	amyotrophic lateral sclerosis 2 (juvenile) chromosome region, candidate 4	NM_152388.1	65062
215435	hCG22081.4	0.0421	0.3			AB033035.1
114675	hCG16475.2	0.0421	0.34	GNB4	guanine nucleotide binding protein (G protein), beta polypeptide 4	NM_021629.2	59345
203143	hCG1640632.3	0.0421	2.299	TPD52	tumor protein D52	NM_005079.1	7163
128414	hCG1785399.2	0.0421	2.318	C14orf132	chromosome 14 open reading frame 132	NM_020215.2	56967
189428	hCG28765.3	0.0422	0.357	PALM2;AKAP2	paralemmin 2;A kinase (PRKA) anchor protein 2	NM_053016.2
160577	hCG39780.3	0.0422	0.318	KIF23	kinesin family member 23	NM_138555.1	9493
194493	hCG17222.3	0.0422	0.465	FAIM	Fas apoptotic inhibitory molecule	NM_018147.1	55179
150965	hCG22101.2	0.0423	2.529	FLJ20277	O-linked mannose beta1,2-N-acetylglucosaminyltransferase	NM_017739.1	55624
143887	hCG2021113	0.0423	0.468	DAB2IP	DAB2 interacting protein	NM_138709.1	153090
157917	hCG39095.4	0.0424	0.314	STK6	serine/threonine kinase 6	NM_003600.2	6790
183788	hCG1642306.3	0.0424	9.103	LOC130576	hypothetical protein LOC130576	NM_177964.3	130576
100989	hCG21211.3	0.0424	4.688	CPA3	carboxypeptidase A3 (mast cell)	NM_001870.1	1359
137027	hCG40281.3	0.0424	8.852	STC2	stanniocalcin 2	NM_003714.1	8614
119684	hCG38132.3	0.0424	0.495	BTBD3	BTB (POZ) domain containing 3	NM_014962.2	22903
222046	hCG2036624	0.0425	0.493	FLJ40432	hypothetical protein FLJ40432	NM_152523.1	151195
113393	hCG1731267.1	0.0425	2.163	MGC5395	hypothetical protein MGC5395	NM_024060.1	79026
184079	hCG28752.3	0.0428	0.379	MGC17337	similar to RIKEN cDNA 5730528L13 gene	NM_080655.1	91283
157022	hCG1782057.2	0.0428	0.169	PLAC8	placenta-specific 8	NM_016619.1	51316
223997	hCG1994665	0.0429	0.403			BC028301.1
218138	hCG1818162.1	0.0429	0.114	KRT17	keratin 17	NM_000422.1	3872
169469	hCG27942.3	0.043	8.27	SLC1A1	solute carrier family 1 (neuronal/epithelial high affinity glutamate transporter, system Xag), member 1	NM_004170.3	6505
101012	hCG21954.3	0.0431	0.441	RNF144	ring finger protein 144	NM_014746.2	9781
175634	hCG1742442.1	0.0431	0.0575			Z27501.1_CDS_1
173979	hCG1746895.1	0.0431	0.425	GOLGA6	golgi autoantigen, golgin subfamily a, member 6	NM_018652.2	55889
114919	hCG17039.2	0.0432	12.62	LRP2	low density lipoprotein-related protein 2	NM_004525.1	4036
145872	hCG39726.3	0.0432	2.379	THRAP2	thyroid hormone receptor associated protein 2	NM_015335.2	23389
134304	hCG1646475.3	0.0432	0.196			X13895.1_CDS_1
202078	hCG41479.2	0.0434	0.491	PORIMIN	pro-oncosis receptor inducing membrane injury gene	NM_052932.1	114908
115399	hCG1995422.1	0.0434	2.773	ZNF395	zinc finger protein 395	NM_018660.2	55893
174774	hCG1780024.2	0.0434	2.177	RNF139	ring finger protein 139	NM_007218.3	11236
135510	hCG2036752.1	0.0434	0.387	CREB3L2	cAMP responsive element binding protein 3-like 2	BX648300.1	64764
129536	hCG20257.2	0.0434	0.46	CHKA	choline kinase alpha	NM_212469.1	1119
232206	hCG2015398	0.0434	2.474			AK021554.1
142866	hCG22740.3	0.0436	7.63	RET	ret proto-oncogene (multiple endocrine neoplasia and medullary thyroid carcinoma 1, Hirschsprung disease)	NM_020629.2	5979
205301	hCG32888.3	0.0436	0.411	FANCC	Fanconi anemia, complementation group C	NM_000136.1	2176
210558	hCG1739393.2	0.0437	2.406	NEIL1	nei endonuclease VIII-like 1 (E. coli)	NM_024608.1	79661
223842	hCG1988612	0.0437	2.474	NPHP1	nephronophthisis 1 (juvenile)	NM_207181.1	4867
120556	hCG1811283.3	0.0437	0.431	RCL1	RNA terminal phosphate cyclase-like 1	NM_005772.2	10171
170545	hCG38149.3	0.0438	0.124			BC046190.1
152990	hCG1980528.1	0.0439	0.116			AB064107.1
123100	hCG29644.3	0.0439	2.234	FLJ21347	hypothetical protein FLJ21347	NM_022827.2	64847
125681	hCG38149.3	0.0439	0.0709			BC046190.1
182763	hCG39715.2	0.0442	2.335	FLJ23375	hypothetical protein FLJ23375	NM_024956.2	80021
187160	hCG21755.3	0.0443	0.495	SART2	squamous cell carcinoma antigen recognized by T cells 2	NM_013352.1	29940
192935	hCG15193.3	0.0444	3.112			BC030059.1
207755	hCG1643839.3	0.0444	3.034	IGFBP4	insulin-like growth factor binding protein 4	NM_001552.1	3487
161308	hCG1811309.1	0.0444	0.337			NM_198879.1
169514	hCG2040657	0.0446	2.202
211070	hCG2003498	0.0446	0.318	C12orf14	chromosome 12 open reading frame 14	NM_021238.1	58516
190050	hCG1641378.3	0.0446	0.432	EXT1	exostoses (multiple) 1	NM_000127.2	2131
113729	hCG17305.3	0.045	0.308	ANXA1	annexin A1	NM_000700.1	301
157627	hCG40380.3	0.0451	2.306	TOLLIP	toll interacting protein	NM_019009.2	54472
128790	NM_001515.2	0.0451	2.907	GTF2H2	general transcription factor IIH, polypeptide 2, 44kDa	NM_001515.2	2966
141172	R26_hCT12306.2	0.0451	5.698
116829	hCG1640751.2	0.0451	0.426			AF161398.1
211923	hCG1745302.2	0.0452	2.012	C16orf33	chromosome 16 open reading frame 33	NM_024571.1	79622
213111	hCG1642435.3	0.0452	3.48	PLEKHF2	pleckstrin homology domain containing, family F (with FYVE domain) member 2	NM_024613.2	79666
213733	hCG21045.3	0.0452	0.36	FLJ20647	hypothetical protein FLJ20647	NM_017918.3	55013
203635	hCG2001591.1	0.0452	6.541	C4A;C4B	complement component 4A;complement component 4B	NM_007293.1
138195	hCG1980528.1	0.0452	0.056			AX232558.1_CDS_1
136330	hCG1643156.2	0.0452	3.948	HSPA2	heat shock 70kDa protein 2	NM_021979.2	3306
133394	hCG1658299.3	0.0452	0.0622	BXMAS2-10	BXMAS2-10	NM_145016.2	219970
217004	hCG18063.3	0.0453	0.499	EPM2A	epilepsy, progressive myoclonus type 2A, Lafora disease (laforin)	NM_005670.2	7957
233904	hCG1816760.2	0.0453	0.486			AK094666.1
169125	hCG2036975	0.0453	2.112	FLJ30990	hypothetical protein FLJ30990	NM_152517.1	150737
129808	hCG25641.3	0.0453	0.488	PPRC1	peroxisome proliferative activated receptor, gamma, coactivator-related 1	NM_015062.3	23082
120339	hCG2023567	0.0453	0.48	MGC4308	hypothetical protein MGC4308	NM_032359.2	84319
112068	hCG1642748.3	0.0453	0.0697			NM_015068.2
209739	hCG1787965.2	0.0455	0.419	SCMH1	sex comb on midleg homolog 1 (Drosophila)	NM_012236.1	22955
125060	hCG1639853.3	0.0456	4.884			AK095095.1
160911	hCG20264.3	0.0457	2.355	EPS8L1	EPS8-like 1	NM_139204.1	54869
181277	hCG2007909	0.0457	2.197	MGC50273;C2orf27	chromosome 2 open reading frame 27;MGC50273 protein	NM_214461.1
159718	hCG42602.3	0.0457	0.409	POLR2D	polymerase (RNA) II (DNA directed) polypeptide D	NM_004805.2	5433
157188	hCG1815067.1	0.0457	7.272	FLJ20152	hypothetical protein FLJ20152	NM_019000.2	54463
128495	hCG2012788	0.0457	0.222	DKFZp762E1312	hypothetical protein DKFZp762E1312	NM_018410.2	55355
181654	hCG2041210.1	0.0457	0.11			AJ578271.1_CDS_1
137251	hCG2043251	0.0459	0.343	GFOD1;C6orf114	glucose-fructose oxidoreductase domain containing 1;chromosome 6 open reading frame 114	NM_033069.1
194602	hCG1815491.1	0.0459	2.247
188724	hCG26564.2	0.046	0.472	FLJ12484	hypothetical protein FLJ12484	NM_022767.2	64782
141605	hCG1810794.1	0.0461	2.057	TIGA1	TIGA1	NM_053000.1	114915
101347	hCG1995039	0.0461	0.402	DKFZp434B227	hypothetical protein DKFZp434B227	NM_032263.2	84223
168176	hCG15492.4	0.0461	0.487	GNRH1	gonadotropin-releasing hormone 1 (leutinizing-releasing hormone)	NM_000825.2	2796
228246	hCG1643496.4	0.0462	0.248			AJ617629.1
183414	hCG40476.4	0.0462	2.556	ANG;RNASE4	angiogenin, ribonuclease, RNase A family, 5;ribonuclease, RNase A family, 4	NM_001145.2
182938	hCG22880.2	0.0462	3.469	C6orf85	chromosome 6 open reading frame 85	NM_021945.4	63027
219071	hCG1818632.1	0.0462	0.49	MLLT10	myeloid/lymphoid or mixed-lineage leukemia (trithorax homolog, Drosophila); translocated to, 10	NM_004641.1	8028
172369	hCG24417.4	0.0462	5.614	RERG	RAS-like, estrogen-regulated, growth inhibitor	NM_032918.1	85004
100963	hCG38903.2	0.0462	0.462	FAF1	Fas (TNFRSF6) associated factor 1	NM_007051.2	11124
224496	hCG32517.5	0.0462	0.276	COL27A1	collagen, type XXVII, alpha 1	BC007696.2	85301
215808	hCG41471.2	0.0462	0.195	MMP1	matrix metalloproteinase 1 (interstitial collagenase)	NM_002421.2	4312
155534	hCG15305.3	0.0464	0.443	ZDHHC13	zinc finger, DHHC domain containing 13	NM_001001483.1	54503
120637	hCG2003498	0.0464	0.254	C12orf14	chromosome 12 open reading frame 14	NM_021238.1	58516
105812	hCG27151.3	0.0464	7.628	NAT2	N-acetyltransferase 2 (arylamine N-acetyltransferase)	NM_000015.1	10
204886	hCG33381.3	0.0466	0.328	SCPEP1	serine carboxypeptidase 1	NM_021626.1	59342
141908	hCG21955.2	0.0466	2.469	PECI	peroxisomal D3,D2-enoyl-CoA isomerase	NM_006117.2	10455
217047	hCG38475.4	0.0467	0.487	MPHOSPH6	M-phase phosphoprotein 6	NM_005792.1	10200
205423	hCG22733.3	0.0467	0.402	DEPDC1	DEP domain containing 1	AK000361.1	55635
169952	hCG38833.3	0.0467	0.38	BBS7	Bardet-Biedl syndrome 7	NM_176824.1	55212
126588	hCG1780065.3	0.0468	2.196	LOC115648;ZNF493	similar to hypothetical protein FLJ13659;zinc finger protein 493	NM_175910.4
141502	hCG2005577	0.0469	5.668			BC013588.1
122106	hCG1743134.2	0.0472	0.348	CKAP2	cytoskeleton associated protein 2	NM_018204.2	26586
199879	hCG38271.2	0.0472	0.493	SEC13L	sec13-like protein	NM_031216.2	81929
226878	hCG1978757	0.0472	0.42	SERPINB8	serine (or cysteine) proteinase inhibitor, clade B (ovalbumin), member 8	NM_198833.1	5271
194352	hCG23536.3	0.0472	2.744	UBXD1	UBX domain containing 1	NM_025241.1	80700
180961	hCG26924.2	0.0473	3.701	DKFZp434L142	hypothetical protein DKFZp434L142	NM_016613.4	51313
140495	hCG37101.3	0.0473	3.626	PRLR	prolactin receptor	NM_000949.2	5618
177823	hCG22937.3	0.0473	0.113	KLK8	kallikrein 8 (neuropsin/ovasin)	NM_144507.1	11202
112997	hCG40289.1	0.0474	0.343	CDKN2C	cyclin-dependent kinase inhibitor 2C (p18, inhibits CDK4)	NM_078626.1	1031
222846	hCG34622.4	0.0475	0.234	TCF7L1	transcription factor 7-like 1 (T-cell specific, HMG-box)	NM_031283.1	83439
172303	hCG1780666.2	0.0476	2.097	ATP6V0C	ATPase, H+ transporting, lysosomal 16kDa, V0 subunit c	NM_001694.2	527
195676	hCG1811116.1	0.0478	2.076
204195	hCG2043014	0.0479	3.64	TTC12	tetratricopeptide repeat domain 12	NM_017868.2	54970
140913	hCG17365.3	0.0479	4.157	MRPS30	mitochondrial ribosomal protein S30	NM_016640.2	10884
220939	hCG2038906	0.048	0.0957			BC065733.1
161077	hCG28115.2	0.0483	2.172	FLJ20399	hypothetical protein FLJ20399	NM_017803.3	54920
224240	hCG2043213	0.0483	0.0723
176929	hCG1748539.2	0.0483	0.395	HLA-A	major histocompatibility complex, class I, A	U03697.1	3105
124596	hCG21764.3	0.0483	0.306
172993	hCG22723.3	0.0484	4.491	ACOX2	acyl-Coenzyme A oxidase 2, branched chain	NM_003500.1	8309
206579	hCG1980528.1	0.0484	0.195			AB064107.1
171420	hCG21088.2	0.0485	0.492			NM_014851.1
187988	hCG22125.3	0.0485	3.557	FUT8	fucosyltransferase 8 (alpha (1,6) fucosyltransferase)	NM_178157.1	2530
128967	hCG39136.3	0.0485	0.398	GARS	glycyl-tRNA synthetase	NM_002047.1	2617
107835	hCG1739246.2	0.0485	2.309	FUCA1	fucosidase, alpha-L- 1, tissue	NM_000147.2	2517
144399	hCG2039981	0.0485	2.714	HRASLS3	HRAS-like suppressor 3	NM_007069.1	11145
138685	hCG37351.3	0.0485	0.335	MAD2L1	MAD2 mitotic arrest deficient-like 1 (yeast)	NM_002358.2	4085
127002	hCG20077.2	0.0485	0.365	STK17B	serine/threonine kinase 17b (apoptosis-inducing)	NM_004226.2	9262
173432	hCG38411.3	0.0486	0.346	METTL4	methyltransferase like 4	NM_022840.2	64863
199956	hCG1991360.1	0.0486	2.123	FLJ33979	hypothetical protein FLJ33979	NM_152636.1	196074
112810	hCG31441.3	0.0486	2.301	SREBF1	sterol regulatory element binding transcription factor 1	NM_004176.2	6720
162663	hCG41456.3	0.0486	4.513	PVALB	parvalbumin	NM_002854.1	5816
108526	hCG1786667.1	0.0486	5.325	BC008967	hypothetical gene BC008967	NM_033201.1	89927
142294	hCG21385.3	0.0487	7.639			NM_004522.1
209603	hCG38181.4	0.0488	4.812	CaMKIINalpha	calcium/calmodulin-dependent protein kinase II	BC020630.1	55450
212904	hCG2043041	0.0488	0.245	PLAGL1	pleiomorphic adenoma gene-like 1	NM_002656.2	5325
221382	hCG2030098	0.0489	0.393	ULBP2	UL16 binding protein 2	NM_025217.2	80328
127594	hCG39113.2	0.049	0.297	FGL2	fibrinogen-like 2	NM_006682.1	10875
111844	hCG1643754.3	0.049	2.048	HIST1H2AK	histone 1, H2ak	NM_003510.2	8330
141176	hCG17829.4	0.0491	0.271	PERP	PERP, TP53 apoptosis effector	NM_022121.2	64065
230085	hCG1640295.2	0.0491	2.124
169108	hCG38357.2	0.0491	3.538	NR4A2	nuclear receptor subfamily 4, group A, member 2	NM_173172.1	4929
108442	hCG1782425.3	0.0491	0.0856			AY190821.1
141053	hCG32481.3	0.0494	0.411	MAGED4	melanoma antigen, family D, 4	NM_030801.2	81557
119609	hCG18687.3	0.0494	0.379	PODXL	podocalyxin-like	NM_005397.2	5420
150078	hCG1989412	0.0495	0.353	DKFZP434B168	DKFZP434B168 protein	NM_015434.1	25896
210253	hCG17992.2	0.0495	0.44	BTN3A3	butyrophilin, subfamily 3, member A3	NM_197974.1	10384
229186	hCG2021310	0.0495	0.383			AX746918.1
225940	hCG19695.3	0.0495	0.284	GPM6B	glycoprotein M6B	NM_005278.2	2824
209973	hCG22498.3	0.0496	0.405	MCM3	MCM3 minichromosome maintenance deficient 3 (S. cerevisiae)	NM_002388.3	4172
208543	hCG33130.3	0.0496	2.075	13CDNA73	hypothetical protein CG003	NM_023037.1	10129
152725	hCG17154.3	0.0496	5.54	PLAT	plasminogen activator, tissue	NM_000931.2	5327
140114	hCG41745.2	0.0497	2.891	SLC22A17	solute carrier family 22 (organic cation transporter), member 17	NM_020372.2	51310
209488	hCG27528.4	0.0497	2.004	FLJ20241	putative NFkB activating protein	NM_017721.2	54862
123450	hCG38357.2	0.0498	3.789	NR4A2	nuclear receptor subfamily 4, group A, member 2	NM_173172.1	4929
100646	hCG37527.3	0.0499	8.664	CLGN	calmegin	NM_004362.1	1047
