# Supplementary material for: Distinct molecular mechanisms underlying clinically relevant subtypes of breast cancer: gene expression analyses across three different platforms
Source: BMC Genomics. 2006 May 26;7:127. doi: 10.1186/1471-2164-7-127 (PMC1489944; doi:10.1186/1471-2164-7-127)
Supplement: Additional File 3 — The 16611 common genes mapped among the three microarray platforms used in this study. This file contains a gene list of 16611 genes with their corresponding Applied Biosystem Human Genome Survey Microarray Probe IDs, Agilent Human Whole Genome Oligo Microarray Probe IDs and Stanford Human 42 k cDNA array SUIDs. [file 1471-2164-7-127-S3.xls]

## Sheet: Sheet1
Applied Biosystems_ProbeID	Stanford_cDNA_SUID	Agilent_ID
100036	117365	A_23_P346421
100037	106861	A_23_P152107
100039	311051	A_23_P44643
100044	101917	A_23_P136433
100045	225596	A_23_P359457
100057	117321	A_23_P65068
100058	110217	A_23_P78134
100064	106855	A_23_P41344
100079	331263	A_32_P25273
100089	223046	A_23_P205293
100093	119109	A_23_P111531
100100	99970	A_23_P62868
100111	308170	A_23_P39056
100120	107126	A_23_P126623
100137	331077	A_23_P761
100145	307445	A_24_P183334
100159	115757	A_23_P255126
100172	99821	A_23_P212749
100181	107384	A_32_P44394
100184	117391	A_23_P95292
100195	113290	A_23_P69141
100214	115957	A_24_P81965
100215	224336	A_23_P396804
100244	102219	A_23_P71053
100259	225142	A_23_P154466
100272	100719	A_23_P342934
100278	226770	A_23_P112512
100288	223328	A_23_P69606
100297	116654	A_23_P319874
100302	222021	A_23_P312179
100309	112869	A_24_P20814
100312	104497	A_23_P205355
100313	109107	A_23_P129614
100336	117278	A_23_P103971
100340	107822	A_23_P394545
100344	221354	A_23_P18824
100350	310418	A_23_P127195
100352	307431	A_24_P87413
100356	108713	A_23_P91590
100365	162415	A_23_P105382
100384	107636	A_23_P101208
100385	117156	A_23_P41818
100405	221062	A_23_P200043
100410	117501	A_24_P160413
100415	307610	A_23_P133279
100423	120631	A_23_P162982
100430	101903	A_23_P102202
100431	98736	A_23_P257131
100436	116343	A_23_P154217
100442	107644	A_23_P413150
100451	318588	A_24_P121846
100454	102374	A_23_P122674
100455	101431	A_23_P355075
100458	226487	A_23_P207221
100460	307397	A_23_P151544
100472	100656	A_23_P92035
100485	102266	A_23_P123727
100503	109656	A_23_P138967
100510	220192	A_23_P217998
100513	102761	A_23_P502879
100524	100983	A_23_P146347
100529	118920	A_23_P258463
100532	109635	A_23_P301328
100537	99586	A_23_P148919
100547	117168	A_23_P406986
100552	331130	A_23_P46275
100566	101244	A_23_P70384
100567	107424	A_23_P31224
100569	118120	A_23_P501624
100570	108237	A_23_P215735
100574	109513	A_23_P212508
100591	120847	A_23_P48610
100594	114095	A_23_P397285
100596	110459	A_23_P356755
100616	103677	A_23_P334246
100627	102751	A_24_P25054
100629	220883	A_23_P8185
100630	105760	A_23_P216278
100635	117993	A_23_P163047
100636	107209	A_24_P51855
100639	117727	A_23_P78372
100641	314635	A_23_P213718
100645	223468	A_23_P383325
100646	99780	A_23_P18684
100658	102015	A_23_P114713
100659	220598	A_23_P163697
100664	114568	A_23_P15564
100671	117412	A_23_P82814
100679	225825	A_23_P36458
100680	115244	A_23_P3856
100689	110070	A_23_P211136
100691	104569	A_23_P3775
100694	110325	A_24_P175176
100709	112679	A_23_P53788
100710	115730	A_23_P212073
100736	100718	A_23_P28898
100747	107436	A_23_P12357
100748	109995	A_23_P69695
100762	101714	A_23_P418083
100771	100696	A_24_P763243
100777	308491	A_24_P73669
100781	308403	A_23_P204885
100790	109568	A_23_P24633
100801	117076	A_23_P209499
100812	330897	A_23_P108216
100819	222155	A_23_P71389
100825	118364	A_23_P372771
100826	101844	A_23_P146644
100837	224335	A_23_P48198
100840	111646	A_23_P71148
100845	307793	A_23_P78383
100857	222645	A_23_P116578
100861	312106	A_23_P91636
100884	105997	A_23_P202307
100890	108518	A_23_P147245
100892	120086	A_23_P112596
100935	106194	A_23_P112220
100939	110316	A_32_P79366
100942	309372	A_23_P34606
100943	120204	A_24_P244442
100945	315636	A_24_P402847
100949	117726	A_23_P257296
100952	226198	A_23_P130653
100955	220299	A_23_P22473
100963	108473	A_23_P96853
100964	116904	A_23_P81721
100966	98372	A_23_P253622
100969	100670	A_23_P14928
100989	102588	A_23_P18017
100997	330496	A_23_P16607
101011	112792	A_23_P330578
101012	112474	A_24_P37264
101019	101841	A_23_P91520
101026	308063	A_23_P95353
101027	312225	A_23_P99172
101042	314785	A_23_P217098
101059	107090	A_23_P133656
101060	109284	A_23_P257087
101068	220298	A_23_P42626
101070	108145	A_23_P207940
101102	104737	A_23_P310552
101108	110482	A_23_P108574
101116	223457	A_23_P92320
101120	104547	A_23_P132405
101125	309871	A_23_P162782
101126	222823	A_23_P81153
101140	113123	A_23_P134835
101144	317445	A_23_P127547
101145	116837	A_23_P169423
101157	330510	A_24_P208825
101173	307983	A_23_P115608
101185	225893	A_23_P305759
101194	317953	A_23_P79441
101196	116122	A_24_P362317
101200	221419	A_23_P433369
101210	98863	A_23_P501007
101213	105560	A_24_P229199
101225	115848	A_23_P256334
101231	317269	A_23_P93169
101236	319127	A_23_P402187
101239	307028	A_23_P149724
101242	225928	A_23_P355525
101255	109455	A_23_P120153
101256	119148	A_23_P122041
101260	314718	A_23_P410312
101266	116748	A_23_P311201
101269	111131	A_23_P43415
101293	102648	A_24_P270769
101300	313626	A_23_P396353
101320	222282	A_23_P400066
101331	112962	A_23_P423309
101339	221134	A_23_P69840
101353	307798	A_24_P410498
101368	223416	A_23_P328237
101370	225951	A_23_P164826
101381	314414	A_23_P88134
101387	220751	A_24_P382630
101391	98408	A_24_P313431
101397	221535	A_23_P25653
101403	317690	A_23_P202918
101408	220955	A_23_P369701
101413	100732	A_23_P216434
101441	331086	A_23_P43141
101444	222881	A_23_P202156
101446	330376	A_23_P112859
101447	106846	A_23_P256051
101487	111228	A_23_P430670
101509	313380	A_23_P40072
101511	102935	A_23_P255166
101526	222193	A_23_P126008
101555	312126	A_23_P390755
101559	105449	A_23_P333650
101561	110976	A_24_P469141
101570	104220	A_23_P110787
101574	118075	A_23_P143817
101584	98698	A_23_P377197
101588	226204	A_23_P109768
101589	330368	A_23_P388867
101594	117494	A_23_P385267
101597	309168	A_23_P19182
101598	312649	A_23_P169092
101603	107489	A_23_P170290
101611	225729	A_23_P116999
101641	104104	A_23_P111381
101645	114358	A_23_P337753
101648	307304	A_23_P91230
101654	316934	A_23_P337746
101655	318038	A_23_P74663
101663	317250	A_23_P150955
101670	111136	A_23_P44291
101676	221798	A_23_P66563
101680	108045	A_23_P154667
101686	309267	A_23_P428827
101693	308941	A_23_P64770
101703	308279	A_24_P128713
101711	224248	A_23_P91491
101722	116708	A_23_P76312
101725	99263	A_23_P110571
101738	101588	A_23_P60146
101754	118478	A_23_P210872
101757	315993	A_23_P370162
101759	315603	A_23_P308603
101762	107683	A_23_P166360
101781	226786	A_23_P131954
101798	225784	A_23_P23048
101800	99682	A_23_P13083
101802	317380	A_23_P381332
101835	330641	A_23_P140405
101845	118531	A_23_P106391
101855	221009	A_23_P43425
101860	330935	A_23_P116430
101862	226698	A_23_P414273
101867	116747	A_23_P126291
101878	330289	A_23_P128362
101887	104140	A_23_P66085
101893	120609	A_23_P23006
101912	222149	A_23_P128759
101929	113071	A_23_P46936
101946	112830	A_23_P420428
101955	162448	A_23_P165668
101958	220326	A_24_P336276
101965	116175	A_23_P57547
101973	220964	A_23_P111701
101974	222192	A_23_P109254
101979	120574	A_23_P114662
101980	109058	A_23_P339480
101985	120291	A_23_P158148
101987	116586	A_23_P160283
102001	98372	A_23_P253622
102004	115656	A_23_P63777
102010	120710	A_23_P416766
102013	112016	A_23_P354705
102036	110620	A_23_P22625
102040	105209	A_23_P67980
102049	102744	A_32_P208350
102051	222392	A_23_P103743
102059	310080	A_23_P205724
102063	120228	A_23_P342091
102081	115048	A_23_P306867
102090	103192	A_23_P92569
102108	308855	A_23_P69537
102116	116426	A_23_P111712
102117	225134	A_23_P416238
102126	225189	A_23_P124946
102133	220706	A_24_P123133
102137	109543	A_23_P395534
102140	331360	A_23_P16963
102161	308681	A_23_P203983
102164	104412	A_23_P130089
102174	307588	A_24_P27229
102175	309158	A_23_P165952
102183	112836	A_24_P233995
102205	118387	A_23_P50786
102210	310045	A_32_P130522
102211	185841	A_23_P40059
102218	101451	A_23_P66787
102229	224123	A_23_P143147
102233	223600	A_24_P47467
102234	103948	A_23_P29719
102236	317953	A_23_P79441
102241	102676	A_23_P113777
102244	113399	A_24_P95029
102257	330308	A_23_P163006
102263	184495	A_24_P157370
102267	120645	A_23_P166698
102286	100699	A_24_P408736
102302	237800	A_23_P159937
102305	226752	A_23_P332871
102335	117538	A_23_P63896
102338	101045	A_23_P215806
102341	115943	A_23_P301521
102342	220173	A_23_P88580
102348	115894	A_23_P153941
102384	319100	A_23_P10356
102387	308300	A_23_P23611
102388	110058	A_23_P250035
102396	117123	A_23_P78289
102403	106317	A_24_P203072
102419	316680	A_24_P220618
102437	109053	A_23_P170233
102438	330853	A_23_P38959
102450	105914	A_32_P129200
102451	331374	A_23_P112289
102454	310417	A_23_P41159
102465	101298	A_23_P151746
102483	221222	A_24_P29665
102491	223060	A_24_P113815
102492	100633	A_23_P103120
102503	120894	A_23_P132863
102521	101856	A_23_P397671
102523	110748	A_23_P348636
102551	98592	A_23_P118690
102558	331005	A_23_P88626
102559	112586	A_23_P79628
102560	108673	A_24_P58488
102563	112672	A_23_P156156
102571	221557	A_32_P18547
102572	109857	A_23_P162378
102581	308956	A_23_P37005
102590	103004	A_23_P326020
102592	118753	A_23_P150129
102596	102455	A_23_P216325
102597	309828	A_23_P142765
102598	103156	A_23_P14975
102604	112390	A_24_P292020
102610	98456	A_24_P139742
102622	118056	A_23_P134946
102623	223379	A_23_P212655
102627	309105	A_23_P93543
102661	99179	A_23_P45786
102664	225158	A_23_P154457
102670	226686	A_24_P306136
102688	224035	A_23_P6746
102693	101600	A_23_P22565
102700	108541	A_23_P306211
102709	307107	A_23_P141606
102711	116440	A_23_P5568
102718	316850	A_23_P216894
102723	106037	A_23_P48099
102727	331158	A_23_P18901
102731	108874	A_23_P102523
102732	109035	A_23_P29851
102739	112486	A_24_P340286
102753	222576	A_23_P118516
102756	114928	A_23_P22254
102776	315529	A_23_P18518
102783	119366	A_23_P64129
102786	319719	A_23_P218646
102788	101616	A_23_P74269
102792	308653	A_24_P170667
102813	102757	A_32_P3705
102820	119618	A_23_P92928
102823	111190	A_23_P105436
102824	100662	A_23_P164307
102828	103451	A_23_P107661
102835	117029	A_23_P162822
102845	315676	A_23_P252775
102848	309784	A_23_P112078
102849	119285	A_23_P98431
102874	102223	A_23_P70168
102875	101432	A_23_P79161
102878	307636	A_23_P59338
102888	119220	A_23_P140035
102896	104055	A_23_P47682
102899	330779	A_23_P78158
102907	162391	A_23_P43079
102910	225011	A_23_P52382
102914	118705	A_23_P309720
102915	308004	A_23_P31725
102924	315295	A_23_P152906
102926	99906	A_24_P158089
102937	109146	A_23_P145074
102958	119103	A_23_P367676
102959	118642	A_23_P257335
102967	101389	A_23_P128319
102968	101810	A_23_P306507
102971	318265	A_23_P104705
102972	226952	A_23_P164912
102973	108523	A_23_P500353
102988	307059	A_23_P131383
103002	311093	A_24_P77968
103003	330619	A_23_P162288
103010	117482	A_23_P350070
103013	226476	A_23_P160869
103021	102866	A_23_P151459
103022	331204	A_23_P11674
103034	330420	A_23_P203255
103043	107964	A_23_P255750
103069	226995	A_23_P251316
103100	101773	A_23_P170761
103102	102628	A_23_P24529
103105	110622	A_23_P92710
103109	119437	A_23_P153441
103111	116028	A_23_P132308
103113	118575	A_23_P79122
103143	104190	A_24_P63608
103150	101409	A_23_P252471
103153	312270	A_24_P326708
103164	316731	A_23_P91943
103171	116251	A_23_P355394
103185	331284	A_23_P502612
103193	101517	A_32_P116058
103206	105364	A_23_P218784
103211	222693	A_23_P425750
103214	317372	A_23_P411215
103227	106817	A_23_P44207
103235	119739	A_23_P384748
103239	108444	A_23_P213620
103271	308250	A_23_P72059
103273	115736	A_23_P152136
103285	107129	A_23_P371215
103291	226185	A_24_P623989
103297	105492	A_23_P55961
103301	102176	A_23_P163682
103306	310643	A_23_P90436
103310	117230	A_23_P362148
103318	224651	A_23_P115492
103341	316902	A_23_P69267
103366	119742	A_24_P937528
103382	330415	A_23_P208595
103392	107896	A_23_P8311
103401	225290	A_24_P341517
103403	316082	A_23_P131924
103404	105680	A_23_P158976
103406	111519	A_23_P122439
103409	225497	A_23_P211445
103417	108327	A_23_P94795
103418	331058	A_23_P93792
103423	114549	A_23_P56314
103428	119672	A_24_P332081
103431	103270	A_23_P331087
103441	318037	A_23_P19322
103444	223351	A_23_P166775
103451	306852	A_23_P55551
103457	104551	A_24_P170763
103458	118995	A_23_P169738
103463	330268	A_23_P86818
103474	108376	A_23_P379736
103475	186372	A_23_P130285
103476	100871	A_23_P21219
103492	309762	A_23_P35066
103516	111970	A_24_P7232
103520	315939	A_23_P9894
103522	109927	A_24_P11142
103537	109156	A_24_P927444
103547	120485	A_24_P57631
103554	107557	A_23_P412515
103558	111033	A_23_P121459
103562	331332	A_23_P202894
103579	109954	A_23_P30956
103585	100243	A_23_P85236
103589	330901	A_23_P114299
103604	117203	A_23_P78802
103612	307005	A_23_P9688
103617	314226	A_23_P109682
103618	110997	A_23_P51339
103625	224521	A_23_P149012
103641	117380	A_23_P102925
103642	222705	A_23_P97123
103644	119894	A_23_P205336
103651	222915	A_23_P336040
103666	226143	A_23_P63190
103677	330642	A_23_P118113
103682	220421	A_23_P55802
103690	330954	A_23_P215175
103693	221089	A_23_P131526
103694	117268	A_23_P99980
103696	117856	A_23_P363936
103703	307772	A_23_P258531
103705	115871	A_23_P76690
103717	113152	A_23_P40240
103720	244118	A_23_P147984
103746	312477	A_23_P303763
103752	117190	A_23_P166686
103754	331127	A_23_P106629
103764	220321	A_23_P380834
103769	98366	A_23_P146379
103778	309598	A_23_P136870
103786	120448	A_23_P3312
103793	226442	A_23_P118300
103806	312331	A_23_P160226
103810	118051	A_23_P98953
103813	224576	A_24_P11315
103829	225802	A_23_P310086
103843	309040	A_23_P70701
103851	110691	A_23_P397899
103857	117324	A_23_P255203
103866	118730	A_23_P105197
103867	222262	A_23_P89145
103870	221058	A_23_P65877
103877	109792	A_23_P374351
103883	104057	A_23_P432034
103888	244971	A_24_P389251
103896	330270	A_23_P86731
103910	223955	A_23_P9443
103913	227030	A_24_P220921
103918	220331	A_23_P77043
103919	330519	A_23_P259833
103921	220347	A_23_P259707
103928	116721	A_24_P299318
103931	112120	A_23_P254179
103944	310690	A_24_P73848
103950	307409	A_23_P164773
103958	317250	A_23_P150955
103975	330990	A_23_P17522
103999	112579	A_23_P3532
104009	103026	A_23_P205789
104013	119583	A_23_P75325
104036	307528	A_23_P389118
104054	222117	A_23_P209636
104059	223102	A_23_P38254
104062	110227	A_23_P118815
104079	307816	A_23_P126426
104081	104316	A_23_P168130
104090	100693	A_23_P158239
104096	226832	A_23_P157170
104115	309666	A_23_P50156
104119	109163	A_23_P150693
104123	224160	A_23_P115838
104128	226715	A_23_P41917
104131	221965	A_23_P99883
104140	314771	A_23_P156319
104142	103014	A_23_P11764
104157	99606	A_23_P163955
104158	116070	A_23_P208029
104166	100703	A_23_P167767
104172	314747	A_23_P393645
104189	110141	A_23_P70148
104196	308858	A_23_P65427
104200	98444	A_23_P16032
104207	307391	A_23_P428835
104213	310007	A_23_P153251
104215	330244	A_23_P217570
104220	222087	A_23_P94819
104225	105394	A_23_P371933
104245	308884	A_23_P164035
104251	110081	A_23_P216282
104254	121494	A_23_P168868
104259	100701	A_24_P338971
104260	307171	A_23_P117198
104262	104220	A_23_P110787
104263	115709	A_23_P12018
104280	310991	A_23_P337033
104292	226636	A_24_P592487
104293	308129	A_23_P54900
104294	98556	A_23_P162068
104309	318942	A_23_P60962
104319	331141	A_23_P149111
104322	107772	A_23_P106241
104328	307736	A_23_P44244
104331	111781	A_24_P150665
104341	317459	A_23_P127438
104346	226862	A_23_P82823
104350	118917	A_23_P16673
104353	313130	A_23_P120428
104360	223915	A_23_P160618
104372	106905	A_23_P133245
104377	105182	A_23_P9513
104384	115278	A_32_P140139
104387	101755	A_23_P327307
104402	111406	A_23_P168828
104427	100644	A_23_P82748
104428	331045	A_23_P65208
104431	110920	A_23_P59107
104447	112189	A_23_P47616
104456	109445	A_23_P46182
104458	99406	A_23_P15944
104475	222113	A_32_P216520
104483	223048	A_23_P6708
104484	108984	A_23_P394323
104490	314498	A_23_P27332
104504	99188	A_23_P218111
104511	115770	A_23_P159865
104525	226009	A_23_P123343
104528	107380	A_24_P886065
104531	113295	A_23_P125495
104533	102877	A_23_P209055
104547	113002	A_23_P36647
104557	248380	A_24_P205213
104562	115930	A_23_P329772
104566	118543	A_23_P54230
104569	311412	A_23_P230
104572	307253	A_24_P109071
104585	314834	A_23_P102607
104588	225864	A_23_P414978
104594	106414	A_23_P144497
104610	331321	A_23_P405815
104615	111020	A_23_P104445
104621	309424	A_23_P257201
104627	226820	A_23_P115743
104634	313646	A_23_P133536
104638	108346	A_24_P305764
104648	103425	A_23_P25698
104651	101269	A_23_P136325
104667	118625	A_23_P6963
104680	311024	A_32_P184448
104683	330663	A_23_P413761
104690	116475	A_23_P127233
104697	109600	A_23_P217079
104701	312328	A_23_P150362
104707	119833	A_23_P373642
104709	99827	A_23_P250444
104711	118817	A_23_P307400
104716	316288	A_23_P23141
104721	316202	A_23_P215048
104723	311185	A_23_P50477
104741	113044	A_24_P353794
104742	115649	A_24_P53519
104743	220942	A_23_P204436
104745	308020	A_23_P18559
104750	331139	A_23_P435183
104760	99602	A_23_P71946
104764	116243	A_23_P393758
104767	222130	A_24_P21887
104770	112892	A_23_P22735
104771	319041	A_23_P28334
104772	101874	A_23_P141180
104774	316252	A_23_P111373
104777	98779	A_23_P250914
104778	225301	A_24_P195821
104782	105542	A_23_P155103
104785	110938	A_23_P23873
104795	309023	A_23_P82108
104824	111701	A_23_P30264
104834	102236	A_23_P25935
104861	103863	A_23_P166333
104870	186313	A_23_P147845
104890	314475	A_23_P202345
104893	100229	A_32_P197060
104900	112730	A_23_P14493
104923	114308	A_23_P215634
104925	120595	A_23_P152173
104926	319938	A_24_P32574
104931	226407	A_23_P104624
104936	330884	A_23_P142125
104942	109213	A_23_P105833
104945	226577	A_23_P160367
104948	105742	A_23_P5200
104955	309493	A_23_P218412
104988	117732	A_23_P89199
104996	222304	A_23_P129144
105004	222499	A_23_P377957
105010	223114	A_23_P14193
105018	115189	A_23_P85180
105029	110240	A_23_P39898
105030	120539	A_23_P40078
105031	220180	A_23_P250571
105040	111239	A_23_P143303
105053	105953	A_23_P32615
105056	116668	A_32_P167278
105061	226659	A_23_P334328
105064	100284	A_24_P416411
105075	107429	A_24_P222516
105079	317737	A_23_P43557
105080	101620	A_23_P331992
105082	330290	A_23_P148463
105089	220598	A_23_P163697
105093	115127	A_23_P351215
105095	100740	A_23_P79661
105105	222212	A_23_P200425
105113	315502	A_23_P60089
105119	115756	A_23_P107421
105120	108658	A_23_P99974
105130	220842	A_23_P101374
105151	113484	A_23_P390518
105152	108777	A_23_P59807
105165	119216	A_23_P26783
105172	331155	A_23_P114597
105195	116328	A_23_P25305
105197	119440	A_23_P166616
105208	220119	A_23_P102770
105239	226734	A_23_P340457
105242	330303	A_23_P59630
105251	224539	A_23_P139059
105258	330930	A_23_P211233
105260	116600	A_23_P19543
105266	226849	A_24_P201919
105271	102623	A_24_P210829
105279	307228	A_23_P168419
105288	317753	A_23_P61202
105293	103536	A_24_P272993
105298	120158	A_23_P35131
105308	310019	A_23_P22994
105334	103709	A_23_P78685
105348	101193	A_23_P161719
105351	309177	A_23_P135857
105353	307094	A_23_P330461
105355	102752	A_24_P282343
105365	225778	A_23_P111635
105368	120105	A_23_P121480
105371	105958	A_23_P216429
105376	223896	A_23_P310350
105377	118279	A_23_P126103
105379	118489	A_24_P106624
105380	224593	A_23_P3681
105383	103965	A_32_P132796
105390	99981	A_23_P429998
105391	309691	A_23_P88904
105398	111309	A_23_P139895
105404	224605	A_23_P87329
105408	113100	A_23_P29096
105409	220764	A_23_P118967
105415	102664	A_23_P218942
105417	220090	A_23_P48581
105418	220723	A_23_P126917
105421	111075	A_24_P940059
105423	318083	A_23_P133146
105427	120399	A_23_P102060
105430	115761	A_32_P115505
105434	101241	A_23_P398491
105435	99623	A_23_P149494
105447	116169	A_23_P25246
105450	101447	A_23_P137035
105457	103174	A_23_P75978
105463	111772	A_23_P79426
105493	105119	A_24_P265274
105497	105723	A_23_P169117
105499	220793	A_23_P11843
105507	105953	A_23_P32615
105515	307579	A_23_P62583
105520	109485	A_23_P88411
105525	113054	A_23_P121196
105530	99253	A_23_P68040
105533	112023	A_23_P105730
105539	109383	A_23_P14072
105544	115537	A_23_P218977
105550	315676	A_23_P252775
105554	111337	A_23_P376727
105559	99174	A_23_P216149
105562	224607	A_23_P131227
105567	116490	A_23_P212854
105575	120582	A_23_P138435
105583	107132	A_23_P165598
105589	220902	A_23_P158330
105591	106501	A_23_P397417
105602	224914	A_23_P69468
105603	111191	A_23_P161280
105610	116362	A_23_P11144
105615	223841	A_23_P131337
105616	117342	A_23_P71530
105620	307463	A_23_P138957
105627	101969	A_23_P89249
105643	221836	A_24_P228667
105646	308797	A_23_P153529
105655	318991	A_24_P419039
105667	103586	A_23_P31064
105686	110155	A_23_P314666
105687	222464	A_23_P35030
105688	224342	A_24_P128337
105689	117069	A_32_P179295
105692	110276	A_23_P35316
105701	114778	A_23_P76841
105711	111448	A_23_P202540
105712	104899	A_23_P48070
105718	105797	A_23_P31602
105722	225806	A_23_P364613
105724	224189	A_23_P151975
105728	120498	A_23_P95930
105743	112532	A_23_P48416
105746	120466	A_23_P155162
105763	112840	A_23_P87036
105790	113390	A_23_P46141
105793	109677	A_23_P99582
105801	223346	A_23_P88033
105802	104784	A_23_P354953
105805	113404	A_23_P65472
105808	101531	A_23_P135239
105811	120857	A_23_P501372
105812	117260	A_23_P31798
105816	313993	A_23_P82128
105822	109784	A_23_P116533
105835	221115	A_23_P167521
105859	108780	A_23_P338401
105861	223190	A_23_P150619
105864	220175	A_23_P109877
105869	162354	A_23_P134814
105880	119108	A_23_P98463
105885	226254	A_23_P78509
105895	104306	A_23_P430558
105903	101394	A_23_P256804
105914	109564	A_23_P85969
105916	316253	A_23_P219045
105924	225759	A_23_P139575
105931	226757	A_23_P69437
105933	103755	A_23_P27066
105950	222847	A_23_P143720
105954	101962	A_23_P42724
105959	120404	A_24_P134526
105973	313956	A_23_P203577
105979	105131	A_23_P206792
105982	116871	A_23_P165984
105984	330325	A_23_P140423
105989	310236	A_23_P256526
105991	120799	A_23_P23155
106012	225413	A_23_P72025
106014	307123	A_23_P130731
106026	227064	A_24_P211884
106030	307485	A_23_P258393
106038	117812	A_23_P400310
106063	104576	A_23_P4922
106094	116547	A_23_P120048
106095	104190	A_24_P63608
106096	221218	A_23_P159382
106106	226402	A_23_P68219
106107	113222	A_23_P27367
106125	98738	A_23_P13183
106128	331048	A_23_P52266
106160	222019	A_24_P844984
106161	308074	A_23_P136936
106164	330739	A_23_P148546
106167	101510	A_23_P98218
106171	110398	A_24_P304723
106172	102057	A_23_P104641
106187	99392	A_23_P149200
106192	113841	A_23_P23947
106198	310383	A_24_P413884
106201	220222	A_23_P321511
106202	109785	A_23_P67829
106212	115863	A_23_P68486
106226	111773	A_23_P58898
106227	120035	A_23_P207537
106228	223917	A_23_P368896
106245	120166	A_23_P390744
106273	117084	A_23_P361940
106304	226818	A_23_P6561
106305	100019	A_24_P53241
106309	318670	A_23_P145606
106311	220263	A_24_P123155
106320	119919	A_23_P87532
106323	310110	A_23_P107911
106325	307605	A_23_P39665
106342	105412	A_23_P34757
106345	226950	A_23_P107336
106355	120399	A_23_P102060
106362	225992	A_23_P2814
106373	330324	A_23_P304386
106378	108644	A_23_P413760
106382	307515	A_23_P120467
106384	310668	A_23_P53226
106407	306922	A_23_P113367
106409	107540	A_23_P161837
106426	114656	A_23_P143885
106427	221162	A_23_P163306
106454	120030	A_23_P21618
106461	313631	A_23_P160167
106462	104565	A_24_P252364
106464	118131	A_23_P30020
106465	308575	A_23_P10798
106466	120319	A_23_P141656
106473	114598	A_23_P202427
106491	227006	A_24_P115007
106502	310128	A_23_P1473
106505	99260	A_23_P400449
106517	221127	A_23_P140375
106521	118107	A_23_P200260
106526	117880	A_23_P41314
106529	331036	A_23_P70818
106534	331006	A_23_P321501
106536	120884	A_24_P177353
106550	111278	A_23_P79942
106551	102105	A_23_P37718
106552	119616	A_23_P99424
106563	310310	A_24_P342055
106564	222563	A_23_P20022
106570	117133	A_23_P68922
106573	307432	A_23_P154037
106574	316174	A_23_P168651
106582	309294	A_23_P43846
106596	220916	A_23_P127186
106600	223959	A_23_P142506
106601	220127	A_23_P390734
106604	104125	A_23_P73114
106626	110094	A_23_P46725
106637	310539	A_23_P144726
106647	117365	A_23_P346421
106683	315671	A_23_P107597
106688	309030	A_23_P159355
106712	225270	A_23_P91114
106722	99676	A_23_P203137
106723	112388	A_24_P140827
106732	318014	A_24_P235429
106754	226812	A_24_P561377
106773	225886	A_23_P410859
106774	161540	A_23_P215406
106775	227028	A_23_P342709
106777	225079	A_32_P136402
106787	101509	A_23_P59547
106806	318415	A_23_P34382
106809	116465	A_23_P141329
106827	320045	A_23_P110903
106848	110102	A_32_P96719
106854	221880	A_32_P82863
106856	224470	A_23_P42004
106874	185642	A_23_P151018
106876	224845	A_23_P320242
106891	315130	A_23_P75921
106893	120065	A_23_P146233
106895	98574	A_23_P152066
106901	118595	A_23_P201059
106911	330524	A_23_P21092
106963	220423	A_23_P306234
106979	102443	A_24_P108005
106981	185440	A_23_P353888
106983	307728	A_23_P118327
106985	101315	A_23_P3956
106991	99883	A_23_P34176
106993	312019	A_24_P266131
107026	107817	A_23_P161338
107034	102946	A_23_P103282
107039	220394	A_24_P500584
107040	222810	A_23_P21785
107045	226903	A_23_P202029
107048	101847	A_23_P19723
107057	187653	A_23_P33420
107061	110073	A_23_P30693
107068	226791	A_23_P2683
107070	224331	A_23_P65967
107073	121152	A_23_P129835
107075	310131	A_24_P314337
107082	308364	A_23_P68700
107094	99111	A_23_P156180
107095	308904	A_23_P136734
107112	308729	A_23_P259586
107117	107478	A_23_P45475
107128	108994	A_23_P58588
107132	108019	A_23_P219144
107135	307882	A_23_P124570
107137	221405	A_23_P44849
107148	310721	A_23_P435394
107155	98634	A_23_P34375
107157	118497	A_23_P85371
107158	99506	A_23_P54636
107159	306910	A_23_P32454
107171	116785	A_23_P83184
107176	109643	A_23_P20777
107178	118241	A_23_P100455
107191	108175	A_23_P93988
107193	309031	A_23_P203201
107196	314626	A_32_P94444
107201	102427	A_23_P53458
107205	330730	A_23_P141376
107212	100650	A_23_P214789
107216	307794	A_23_P216176
107235	221810	A_24_P305678
107237	107232	A_23_P92499
107253	100714	A_23_P110764
107266	330378	A_23_P77833
107275	101582	A_23_P364544
107283	112358	A_23_P75204
107290	116551	A_23_P57697
107292	105673	A_23_P35082
107302	103438	A_23_P216869
107304	110627	A_24_P322354
107305	117451	A_24_P935252
107312	107638	A_23_P33123
107316	110889	A_23_P98085
107327	102975	A_32_P175539
107328	109538	A_23_P25030
107338	110448	A_23_P21734
107339	117338	A_23_P206484
107347	100612	A_23_P386030
107350	221935	A_23_P83110
107354	309532	A_23_P75063
107357	102106	A_23_P126037
107361	331060	A_23_P256504
107362	99335	A_23_P107211
107385	119538	A_23_P253405
107386	221985	A_23_P7221
107393	117519	A_23_P20852
107396	308288	A_23_P169993
107398	317813	A_23_P16722
107402	309442	A_23_P63067
107406	99242	A_23_P50108
107414	331351	A_23_P171366
107416	106927	A_23_P13820
107417	112569	A_23_P418493
107422	221925	A_23_P468
107428	106692	A_23_P24193
107433	330495	A_23_P141856
107434	245850	A_23_P429950
107436	120125	A_23_P54929
107442	224861	A_23_P106127
107444	108762	A_23_P53646
107450	109678	A_23_P332960
107454	106828	A_24_P333571
107457	178306	A_23_P169437
107464	106318	A_23_P44734
107493	224022	A_23_P379630
107497	108433	A_23_P258310
107499	101304	A_24_P195120
107513	102969	A_23_P102884
107516	116483	A_24_P696470
107517	117036	A_23_P145
107518	309546	A_23_P24068
107531	118922	A_23_P201570
107532	106543	A_23_P212160
107535	101500	A_23_P342585
107542	309310	A_23_P105276
107543	104594	A_23_P214244
107546	117167	A_23_P211504
107557	307093	A_23_P64751
107565	108089	A_24_P106306
107589	107476	A_23_P129801
107593	119634	A_23_P140876
107614	221829	A_24_P275828
107637	221070	A_24_P942560
107652	117665	A_23_P31671
107655	223979	A_23_P115313
107656	330347	A_24_P265402
107658	108651	A_23_P136619
107674	316537	A_23_P34460
107675	108492	A_23_P114626
107679	101299	A_23_P134113
107690	108212	A_23_P87575
107691	109227	A_23_P29378
107701	111450	A_23_P133868
107702	104411	A_23_P148088
107703	307001	A_23_P91095
107705	220816	A_23_P22765
107710	330308	A_23_P163006
107722	102170	A_23_P203009
107725	314320	A_23_P304054
107729	111317	A_23_P347541
107737	104401	A_23_P126167
107739	103086	A_23_P205808
107743	101324	A_23_P155807
107747	110800	A_23_P102420
107784	114978	A_24_P326344
107789	307625	A_24_P116378
107791	113723	A_23_P66432
107802	223973	A_23_P422115
107806	220902	A_23_P158330
107810	108979	A_23_P11372
107813	310829	A_24_P383076
107815	107976	A_23_P45871
107823	226448	A_23_P48166
107824	104417	A_23_P102083
107828	105765	A_32_P78816
107835	100425	A_23_P11543
107836	105153	A_24_P683011
107842	109359	A_23_P26729
107867	313617	A_23_P152305
107874	116347	A_23_P254756
107876	307103	A_23_P143535
107877	117145	A_23_P79911
107893	220520	A_23_P250404
107897	307147	A_23_P51718
107914	117511	A_24_P706340
107924	110794	A_24_P1255
107931	185785	A_23_P68198
107957	103560	A_23_P415021
107964	100584	A_23_P369316
107970	316465	A_24_P137522
107975	331244	A_23_P125451
107988	98738	A_23_P13183
107994	112779	A_23_P110661
107996	310434	A_23_P89589
108010	330323	A_23_P54100
108016	110276	A_23_P35316
108029	116654	A_23_P319874
108038	118232	A_23_P14957
108041	111370	A_23_P119753
108044	118958	A_23_P109001
108045	118372	A_23_P100478
108049	109497	A_23_P200507
108052	317904	A_32_P64919
108059	331280	A_23_P87049
108064	110731	A_23_P384329
108072	115263	A_23_P259054
108075	120708	A_23_P70547
108082	116572	A_24_P179467
108084	117081	A_23_P158041
108112	316468	A_23_P141549
108119	319569	A_23_P374082
108125	309343	A_23_P129085
108128	118609	A_23_P350808
108133	119656	A_23_P406122
108144	227126	A_23_P44974
108150	108695	A_23_P202408
108162	115666	A_32_P52119
108167	330546	A_23_P80974
108175	227091	A_23_P65386
108198	117179	A_24_P97104
108201	116584	A_23_P409988
108203	101053	A_24_P103327
108206	307507	A_23_P96008
108223	103893	A_23_P214121
108225	109186	A_23_P404536
108230	120509	A_23_P45913
108231	118384	A_23_P372467
108245	313881	A_23_P424269
108246	115861	A_23_P48266
108259	107264	A_23_P72663
108266	317921	A_23_P416774
108274	307296	A_23_P144020
108278	316534	A_24_P153542
108279	111559	A_23_P52888
108283	309739	A_23_P158318
108284	100618	A_23_P57268
108289	220766	A_23_P340722
108298	101372	A_23_P106497
108301	308399	A_24_P124349
108331	117816	A_23_P215283
108335	99713	A_23_P112874
108339	107935	A_23_P202316
108345	309526	A_24_P39894
108361	319127	A_23_P402187
108367	105999	A_23_P13033
108371	319627	A_24_P281872
108382	221211	A_23_P427502
108383	108788	A_23_P215037
108394	117547	A_23_P254165
108400	114358	A_23_P337753
108405	310483	A_23_P209032
108409	117789	A_23_P218442
108418	114821	A_23_P54953
108419	308135	A_24_P105283
108448	119113	A_23_P5945
108451	331086	A_23_P43141
108454	306972	A_24_P64233
108456	103983	A_23_P31686
108457	103958	A_23_P2258
108463	106328	A_23_P363647
108465	118176	A_23_P212888
108472	115250	A_23_P163408
108484	225560	A_23_P119390
108491	108898	A_23_P163087
108492	224815	A_23_P46813
108493	330902	A_24_P15388
108497	314017	A_23_P369210
108501	316384	A_23_P385105
108511	111209	A_23_P90089
108526	117657	A_23_P326319
108540	221525	A_23_P134204
108545	225777	A_23_P52738
108549	119768	A_23_P25974
108560	226526	A_23_P66289
108577	103446	A_23_P96383
108579	226159	A_23_P6818
108582	314565	A_23_P205875
108594	107508	A_23_P155868
108602	118783	A_23_P209519
108606	115224	A_23_P54206
108616	110871	A_23_P407614
108623	120815	A_23_P253345
108628	313826	A_23_P101742
108648	222160	A_23_P111978
108706	101373	A_23_P148629
108716	103214	A_23_P27840
108718	187712	A_24_P99046
108736	221002	A_24_P158285
108743	110564	A_23_P373079
108749	307779	A_23_P135595
108756	109781	A_23_P305723
108769	114606	A_23_P151970
108775	117684	A_23_P75299
108785	224514	A_23_P138294
108787	101922	A_23_P125423
108793	330982	A_23_P104065
108804	109505	A_23_P121875
108808	101648	A_23_P146125
108823	221087	A_23_P329822
108839	119071	A_23_P433188
108862	101677	A_23_P383377
108880	221811	A_23_P43276
108883	118902	A_23_P151700
108887	104914	A_24_P238855
108888	104438	A_24_P366315
108895	224591	A_23_P57760
108903	113804	A_23_P216307
108930	108130	A_24_P931306
108931	309591	A_23_P34676
108934	221130	A_23_P128215
108940	111550	A_24_P185604
108944	111735	A_23_P361820
108946	101610	A_23_P253052
108955	114197	A_23_P92672
108964	224584	A_23_P422083
108971	220803	A_23_P164421
108974	226713	A_23_P45699
108977	319430	A_23_P9875
108985	114808	A_23_P213678
108989	307756	A_23_P31348
109033	110890	A_23_P420551
109046	224304	A_23_P374767
109051	308502	A_23_P250164
109063	330348	A_23_P14769
109070	108510	A_23_P153320
109099	105296	A_23_P375517
109113	101741	A_23_P416581
109114	114329	A_23_P347070
109122	222396	A_24_P267592
109131	226575	A_23_P146717
109132	330684	A_24_P279704
109147	308958	A_23_P131096
109149	116840	A_23_P423543
109150	223217	A_23_P18490
109169	306918	A_32_P50187
109180	109886	A_23_P103919
109186	120927	A_23_P207014
109189	330403	A_23_P334630
109204	307826	A_23_P135257
109205	314626	A_32_P94444
109212	222677	A_23_P42358
109215	108895	A_24_P12065
109219	101386	A_23_P151820
109227	225408	A_23_P153256
109229	113209	A_23_P55911
109238	106287	A_23_P326691
109240	223308	A_24_P91094
109242	226966	A_23_P115200
109245	307643	A_23_P201816
109289	308905	A_24_P166045
109306	227096	A_23_P99275
109319	117474	A_23_P109322
109325	102250	A_23_P5550
109339	108675	A_24_P311856
109356	225146	A_23_P78248
109358	310645	A_23_P118086
109371	306890	A_23_P85414
109373	115803	A_23_P59738
109385	113661	A_23_P113716
109389	109897	A_23_P398947
109390	98409	A_23_P126393
109394	317318	A_23_P38115
109417	114155	A_24_P277955
109421	101310	A_23_P111311
109425	331152	A_23_P107612
109437	222171	A_24_P23034
109444	106001	A_23_P91657
109447	101744	A_23_P321473
109450	107850	A_23_P58337
109498	114264	A_23_P31755
109507	108780	A_23_P338401
109511	116137	A_23_P25403
109525	118456	A_23_P259012
109532	317142	A_23_P69810
109533	119033	A_23_P205959
109537	223320	A_23_P110288
109539	108834	A_23_P56938
109540	111548	A_23_P319808
109542	112154	A_23_P161190
109549	116753	A_24_P133253
109552	223282	A_23_P54376
109598	118597	A_23_P144348
109609	102461	A_23_P54041
109622	99391	A_23_P110031
109626	111781	A_24_P150665
109628	104629	A_23_P5089
109636	111195	A_23_P212383
109646	109320	A_23_P311616
109649	106162	A_24_P941866
109660	118885	A_23_P360167
109671	115378	A_24_P131066
109673	116725	A_23_P202769
109684	109657	A_23_P201376
109690	99608	A_23_P60537
109692	109754	A_23_P341482
109699	101728	A_23_P56898
109708	111100	A_23_P74581
109711	223981	A_23_P31143
109729	100870	A_23_P139066
109732	118740	A_23_P126159
109737	118042	A_23_P354270
109744	108600	A_23_P391382
109758	112649	A_23_P257516
109760	315675	A_24_P305533
109767	117813	A_23_P207507
109768	224159	A_23_P254379
109770	107890	A_23_P255916
109780	116682	A_23_P160559
109788	308415	A_23_P72961
109789	226954	A_23_P367610
109792	313299	A_23_P38154
109802	111823	A_23_P125643
109808	105060	A_23_P97860
109811	314194	A_23_P305761
109821	110031	A_23_P109812
109833	116000	A_23_P7101
109836	107602	A_23_P203267
109839	109696	A_23_P34433
109841	99876	A_23_P37598
109856	112445	A_23_P47863
109858	119242	A_23_P312008
109862	331199	A_23_P118002
109879	163516	A_23_P154306
109887	307227	A_23_P9756
109937	307257	A_32_P34444
109943	309932	A_23_P61057
109946	118155	A_23_P321959
109949	111901	A_23_P355824
109955	225484	A_24_P414952
109956	330911	A_23_P216023
109958	112954	A_23_P205419
109961	110907	A_23_P92213
109967	108707	A_23_P5131
109981	109423	A_24_P157424
109989	224758	A_23_P85980
109992	330383	A_23_P139654
109998	112064	A_23_P159053
110009	112767	A_23_P71752
110014	330526	A_23_P43476
110033	114321	A_23_P206733
110043	101248	A_23_P83028
110046	309508	A_24_P102389
110066	308174	A_23_P31584
110071	113889	A_23_P212354
110074	108576	A_23_P144872
110079	315321	A_23_P153183
110083	108499	A_23_P427075
110104	99140	A_23_P103588
110128	223351	A_23_P166775
110142	222941	A_24_P18834
110153	162450	A_23_P208416
110156	110819	A_23_P130948
110171	330897	A_23_P108216
110176	314914	A_23_P162559
110179	119500	A_23_P166826
110183	314762	A_23_P70213
110198	310107	A_23_P212400
110205	120573	A_23_P117068
110207	100779	A_23_P254079
110210	116709	A_23_P27668
110235	244853	A_23_P110725
110240	98378	A_23_P122493
110243	118996	A_23_P18604
110254	311046	A_23_P424
110269	101328	A_23_P340617
110310	319365	A_23_P350107
110329	119098	A_23_P96965
110330	120209	A_23_P369479
110331	309880	A_24_P397489
110349	102696	A_23_P42706
110350	307689	A_23_P68300
110353	119381	A_23_P126416
110359	226129	A_23_P16652
110362	116027	A_23_P1286
110365	115767	A_23_P113645
110387	220157	A_24_P212389
110408	104362	A_23_P146050
110411	100900	A_23_P149892
110415	104757	A_23_P168598
110417	307326	A_23_P66219
110418	100787	A_23_P390157
110431	109863	A_23_P137238
110453	309323	A_23_P502520
110460	226954	A_23_P367610
110462	220496	A_23_P126908
110469	312639	A_23_P129279
110472	101598	A_23_P215599
110488	118049	A_23_P156109
110496	307052	A_23_P39931
110512	105894	A_23_P212497
110548	116926	A_23_P202334
110551	225489	A_23_P344578
110560	306894	A_23_P39647
110561	117526	A_23_P257144
110562	116815	A_23_P90533
110570	118366	A_23_P158593
110576	112041	A_23_P305711
110587	225965	A_23_P4536
110597	108638	A_23_P359636
110602	220290	A_23_P383986
110608	107694	A_23_P418031
110609	117517	A_24_P365767
110611	118047	A_23_P144911
110621	112837	A_24_P133905
110631	318801	A_23_P353744
110649	110366	A_23_P46149
110654	110249	A_23_P41075
110661	110645	A_23_P210001
110675	102640	A_23_P252857
110677	330305	A_23_P250874
110689	111296	A_23_P106741
110695	226520	A_23_P202327
110703	103462	A_23_P217447
110709	117683	A_23_P46039
110721	224573	A_23_P3911
110722	107873	A_23_P209978
110726	225301	A_24_P195821
110732	220586	A_23_P334727
110763	330489	A_23_P5586
110767	221925	A_23_P468
110781	225745	A_23_P5163
110790	118863	A_23_P15113
110791	101653	A_24_P172990
110798	116882	A_23_P123943
110799	104484	A_23_P145357
110801	118444	A_23_P344481
110804	120201	A_23_P139725
110807	330668	A_23_P143551
110809	109524	A_23_P18123
110810	220168	A_23_P133722
110811	307314	A_23_P202945
110819	105236	A_23_P33683
110845	102417	A_23_P100420
110852	225444	A_23_P24623
110855	98533	A_23_P33539
110860	307819	A_23_P310460
110863	119100	A_23_P58321
110867	307092	A_23_P123039
110876	110149	A_23_P122414
110884	113063	A_23_P214059
110900	101870	A_23_P17655
110905	119108	A_23_P98463
110909	240929	A_23_P73297
110914	100643	A_23_P38497
110926	111045	A_24_P41021
110931	100813	A_23_P152181
110932	223177	A_23_P404005
110933	114413	A_23_P111995
110953	226730	A_23_P123916
110971	115751	A_23_P200138
110972	115705	A_24_P297827
110983	220785	A_23_P218523
110988	222914	A_23_P165959
110990	98384	A_23_P250994
110995	98985	A_23_P57401
111003	310547	A_23_P215604
111008	99278	A_23_P9415
111012	110166	A_23_P398712
111014	222280	A_23_P335905
111016	225852	A_23_P139339
111019	101433	A_23_P215751
111026	99063	A_23_P256724
111032	110750	A_23_P211948
111044	220797	A_24_P180151
111052	104887	A_23_P55342
111056	310540	A_23_P129382
111068	310838	A_23_P407012
111079	220400	A_23_P217269
111085	99022	A_23_P202189
111095	102252	A_32_P52785
111097	112125	A_23_P80027
111132	222541	A_32_P170925
111134	316471	A_32_P41405
111148	108839	A_23_P370569
111166	113661	A_23_P113716
111179	118909	A_23_P68665
111199	115942	A_23_P86403
111202	225440	A_23_P436117
111213	119373	A_23_P406508
111229	100372	A_23_P35899
111239	225791	A_23_P111672
111253	108939	A_24_P379165
111257	221607	A_23_P116235
111265	110325	A_24_P175176
111269	103516	A_24_P208345
111278	330584	A_23_P53217
111292	226900	A_23_P58529
111298	120312	A_23_P12620
111306	116510	A_23_P205031
111331	110667	A_23_P141484
111334	308172	A_23_P82979
111338	120684	A_32_P206401
111342	330406	A_24_P339201
111345	311093	A_24_P77968
111356	120603	A_23_P106002
111362	224957	A_23_P26824
111365	116458	A_23_P380754
111373	222995	A_23_P252808
111374	226892	A_24_P386622
111389	118474	A_23_P217280
111408	103247	A_23_P87635
111409	110725	A_23_P79732
111422	223836	A_32_P112293
111424	114255	A_23_P215140
111427	110337	A_23_P103756
111441	307023	A_23_P218937
111447	118850	A_23_P160607
111459	315993	A_23_P370162
111473	308219	A_24_P10233
111478	223760	A_23_P50389
111483	308078	A_23_P255263
111499	103384	A_23_P147822
111501	105602	A_23_P135576
111502	316282	A_23_P134384
111503	315421	A_23_P426944
111511	110411	A_24_P944063
111518	119895	A_23_P169358
111522	313921	A_23_P149707
111525	306973	A_32_P16975
111527	220744	A_23_P251611
111545	309729	A_23_P130836
111556	330263	A_23_P256384
111560	101627	A_23_P218346
111573	103611	A_23_P116809
111587	115001	A_24_P91472
111606	99539	A_24_P128442
111620	101337	A_23_P45811
111636	103138	A_23_P422724
111637	103083	A_23_P388993
111639	99922	A_23_P150974
111645	104046	A_24_P300483
111662	101919	A_23_P258018
111671	315054	A_23_P340922
111674	120090	A_23_P205069
111681	116601	A_24_P205589
111685	308310	A_23_P218835
111689	226469	A_23_P398836
111702	330989	A_23_P56339
111712	108763	A_23_P109928
111733	330590	A_23_P110957
111735	311133	A_24_P145653
111744	114597	A_23_P120572
111749	307196	A_23_P111188
111787	308216	A_24_P380061
111793	318910	A_23_P396800
111796	101336	A_23_P58082
111805	314910	A_23_P114210
111806	117038	A_23_P337278
111807	309240	A_23_P19219
111836	111994	A_23_P157365
111838	107556	A_23_P156667
111851	115373	A_23_P21485
111857	102166	A_23_P385114
111860	222736	A_23_P92650
111880	319665	A_23_P67496
111899	308819	A_23_P33752
111900	105860	A_24_P185158
111904	104475	A_23_P129064
111907	111928	A_23_P214011
111908	107660	A_23_P106016
111918	116371	A_23_P17044
111923	223326	A_23_P128384
111927	110165	A_24_P331560
111929	307349	A_23_P120281
111931	307719	A_23_P26094
111934	162245	A_23_P142671
111948	222481	A_24_P276490
111955	310010	A_23_P88589
111966	227097	A_24_P230907
111979	330529	A_23_P215980
111980	115166	A_23_P40295
111981	120856	A_23_P81507
111987	98431	A_23_P258944
112005	100976	A_23_P8083
112021	109150	A_24_P932648
112025	315900	A_23_P169409
112027	185505	A_23_P312217
112044	221331	A_23_P130900
112045	221383	A_23_P380939
112049	220454	A_23_P252145
112052	220474	A_23_P78543
112056	111488	A_23_P253046
112057	115934	A_23_P167595
112058	226433	A_23_P317465
112066	222888	A_23_P130304
112068	118015	A_23_P82503
112069	225861	A_23_P212258
112075	111495	A_23_P121141
112076	103638	A_23_P143952
112092	102360	A_23_P253434
112106	309971	A_23_P69310
112107	223494	A_23_P315286
112110	100871	A_23_P21219
112111	119617	A_23_P43350
112112	317530	A_23_P31055
112123	102343	A_23_P212159
112126	99439	A_23_P33015
112130	117127	A_23_P253734
112158	103839	A_23_P84576
112169	220809	A_23_P170986
112180	102815	A_23_P153616
112181	313610	A_23_P12503
112182	106891	A_32_P6344
112185	101482	A_23_P66439
112186	117255	A_23_P421843
112188	110101	A_23_P380978
112193	109730	A_23_P372386
112194	119573	A_23_P408249
112198	102024	A_23_P32414
112201	319047	A_23_P81158
112225	221489	A_23_P56971
112227	222369	A_23_P432573
112235	108528	A_24_P314931
112240	226910	A_23_P390172
112242	221262	A_23_P109201
112248	308005	A_23_P141505
112249	109254	A_23_P200930
112257	115347	A_23_P23797
112265	108058	A_23_P123704
112281	225617	A_23_P143274
112290	331317	A_23_P120744
112301	108692	A_23_P365060
112304	312222	A_24_P217489
112312	226976	A_23_P201655
112323	102361	A_23_P84399
112328	98519	A_23_P428260
112342	109293	A_23_P86822
112344	226549	A_23_P110557
112346	222778	A_23_P154086
112354	99598	A_23_P332178
112355	116828	A_23_P135548
112357	224281	A_23_P152087
112368	113938	A_23_P206237
112373	103041	A_23_P257091
112377	221402	A_23_P51317
112383	106986	A_23_P12168
112390	98685	A_23_P157380
112410	115954	A_24_P386323
112430	101338	A_24_P19175
112440	112815	A_23_P141394
112443	109394	A_23_P33256
112457	225901	A_23_P207957
112458	314054	A_23_P123608
112463	312453	A_23_P7185
112467	108419	A_23_P77073
112476	226696	A_23_P133691
112482	102029	A_23_P126241
112488	331324	A_23_P211007
112494	221022	A_23_P344400
112499	331365	A_23_P131611
112516	307544	A_23_P20722
112531	103647	A_24_P206305
112545	222048	A_23_P63083
112547	109592	A_23_P87700
112548	221339	A_23_P345650
112555	102518	A_23_P502797
112560	112403	A_23_P333552
112567	310490	A_23_P51926
112571	119320	A_23_P201596
112577	331168	A_23_P142475
112586	114352	A_23_P120902
112598	118548	A_23_P99967
112601	107008	A_23_P37949
112606	330784	A_23_P91699
112609	105441	A_23_P218751
112620	119669	A_23_P94472
112622	224809	A_23_P328298
112624	317942	A_23_P94216
112626	115675	A_24_P98021
112640	318738	A_23_P40174
112648	104743	A_23_P124760
112658	107788	A_23_P349901
112661	108787	A_23_P20832
112676	318940	A_24_P70480
112696	310111	A_23_P119458
112698	220306	A_23_P503115
112700	108723	A_24_P220618
112710	116937	A_23_P135722
112712	116572	A_24_P179467
112718	224545	A_23_P213000
112723	104584	A_24_P381838
112725	330658	A_23_P310331
112729	108901	A_24_P272146
112730	308438	A_23_P213745
112732	222579	A_23_P321466
112752	184982	A_24_P528858
112755	107880	A_23_P6335
112763	108829	A_23_P11032
112769	224391	A_23_P206901
112773	319239	A_23_P21162
112774	104730	A_23_P68547
112778	315709	A_23_P21990
112786	314211	A_24_P390928
112800	114637	A_23_P57118
112803	225583	A_23_P381577
112804	116434	A_23_P83931
112810	220727	A_23_P129786
112831	101849	A_23_P46238
112846	309331	A_23_P104996
112861	330803	A_24_P184692
112880	120201	A_23_P139725
112884	118683	A_23_P160849
112900	220676	A_23_P42451
112908	330506	A_32_P181020
112910	103305	A_23_P50349
112914	307488	A_23_P109593
112918	223481	A_23_P6447
112921	98645	A_23_P216052
112923	98753	A_23_P208835
112934	116920	A_23_P163567
112937	225480	A_32_P38467
112941	119056	A_23_P83328
112942	115511	A_24_P256380
112981	115024	A_23_P127579
112995	314476	A_23_P118516
112997	120063	A_23_P85460
113019	103650	A_23_P117411
113024	110599	A_23_P156928
113025	117260	A_23_P31798
113042	116661	A_23_P218918
113045	115685	A_23_P160136
113058	309479	A_23_P342688
113059	220281	A_23_P79251
113067	222871	A_23_P427616
113069	331045	A_23_P65208
113079	221358	A_23_P250379
113083	109966	A_23_P391980
113090	110774	A_23_P47527
113091	307277	A_23_P119923
113095	222740	A_23_P91870
113096	102156	A_24_P942517
113100	222389	A_23_P313828
113110	106611	A_23_P133365
113113	109319	A_23_P127013
113118	222291	A_23_P131967
113125	116901	A_23_P92230
113126	100994	A_23_P31615
113128	112979	A_23_P364837
113129	306874	A_23_P61967
113130	101971	A_23_P365874
113147	308698	A_23_P217178
113154	102638	A_23_P138805
113157	330712	A_24_P30923
113190	330293	A_23_P107847
113197	117502	A_23_P120345
113211	330966	A_23_P317756
113212	221599	A_23_P48771
113221	227081	A_23_P116016
113230	220397	A_23_P149249
113244	222027	A_23_P49759
113261	310937	A_24_P943894
113262	117138	A_23_P142533
113302	309223	A_24_P233663
113317	307985	A_23_P169558
113324	117241	A_32_P159400
113335	101229	A_23_P151653
113338	106744	A_23_P214876
113347	220378	A_23_P157600
113353	105268	A_23_P356554
113356	220720	A_23_P3453
113377	236853	A_24_P277875
113380	101432	A_23_P79161
113396	222001	A_23_P406135
113407	120731	A_23_P408195
113421	118169	A_23_P1126
113428	115375	A_23_P81898
113439	103624	A_32_P106933
113462	319467	A_23_P368681
113464	222141	A_23_P326160
113467	99157	A_23_P140675
113484	103373	A_23_P120002
113510	220111	A_23_P200109
113518	226402	A_23_P68219
113534	110601	A_23_P31046
113536	307710	A_23_P202104
113538	226017	A_23_P162766
113558	106009	A_23_P108075
113560	113984	A_23_P112673
113570	330306	A_23_P121686
113573	109584	A_23_P105592
113575	220306	A_23_P503115
113583	113046	A_23_P76705
113585	110019	A_23_P410233
113596	110291	A_23_P397969
113598	308924	A_23_P6615
113600	118205	A_23_P214882
113619	111584	A_23_P100092
113628	225946	A_23_P120237
113632	115407	A_23_P152125
113643	116583	A_32_P165933
113651	331039	A_23_P209152
113657	113270	A_23_P145957
113660	330936	A_23_P14876
113676	220166	A_23_P66682
113678	119570	A_23_P40049
113680	111712	A_23_P257988
113681	330934	A_23_P67162
113691	307040	A_24_P45476
113696	109344	A_23_P30687
113697	315151	A_23_P100141
113701	309097	A_24_P10137
113710	316447	A_23_P76914
113714	330286	A_24_P130363
113716	108892	A_23_P126844
113725	107810	A_24_P390403
113729	99254	A_23_P94501
113742	220438	A_23_P166207
113744	108472	A_23_P17870
113746	108465	A_23_P139146
113757	331348	A_23_P433204
113764	224645	A_23_P390722
113775	319167	A_24_P930741
113795	110378	A_23_P26965
113797	316117	A_23_P144916
113803	100608	A_23_P164706
113811	103162	A_23_P158817
113816	118024	A_23_P202510
113852	103694	A_23_P309989
113855	111051	A_23_P66948
113861	317403	A_23_P59960
113868	310174	A_23_P100517
113888	102332	A_23_P4335
113895	113757	A_23_P355517
113902	114535	A_23_P70355
113904	319239	A_23_P21162
113912	108605	A_23_P105475
113921	221884	A_23_P210643
113928	330421	A_24_P919460
113933	112528	A_23_P76078
113952	221740	A_23_P110345
113962	309298	A_23_P136964
113975	115128	A_23_P205216
114000	112628	A_23_P257104
114008	109787	A_23_P163850
114009	118502	A_23_P313512
114013	118855	A_23_P217712
114017	100843	A_23_P115824
114025	101407	A_24_P132099
114037	99544	A_23_P110643
114040	226135	A_23_P52101
114053	109564	A_23_P85969
114063	113004	A_23_P141005
114070	224352	A_23_P217564
114096	309903	A_23_P138453
114097	117450	A_23_P87141
114098	106711	A_23_P75283
114122	319571	A_23_P311732
114126	108458	A_23_P391396
114130	116925	A_23_P139998
114131	99634	A_23_P257365
114133	115972	A_23_P91829
114136	115976	A_23_P12572
114141	112017	A_23_P145006
114154	319764	A_23_P120970
114179	101560	A_32_P1173
114180	309913	A_23_P216094
114188	108213	A_23_P143526
114206	120425	A_23_P308519
114219	220761	A_23_P108170
114224	109747	A_23_P123256
114228	331217	A_23_P340376
114236	100962	A_24_P3804
114238	314100	A_23_P252236
114240	221107	A_23_P218492
114255	222071	A_23_P31747
114257	108864	A_24_P134266
114275	100636	A_23_P162679
114277	99642	A_23_P30913
114281	312170	A_23_P154855
114284	112971	A_23_P106761
114285	162514	A_23_P163801
114288	110587	A_23_P27846
114289	314833	A_23_P23669
114291	308305	A_23_P119214
114299	120718	A_23_P259851
114310	99133	A_23_P132444
114317	109274	A_23_P168479
114319	118692	A_23_P132365
114321	118455	A_23_P140591
114335	316789	A_23_P154338
114355	220713	A_23_P132936
114356	110011	A_24_P248606
114366	310084	A_23_P21842
114367	108903	A_23_P404108
114369	119195	A_23_P500998
114371	311100	A_23_P137697
114376	116841	A_23_P82913
114406	114183	A_23_P209882
114409	225332	A_23_P101671
114422	109299	A_23_P27306
114423	317795	A_23_P9232
114433	100346	A_23_P41789
114445	117726	A_23_P257296
114457	107897	A_23_P154234
114458	221044	A_23_P216200
114460	307921	A_23_P77371
114469	221096	A_23_P83149
114474	100836	A_23_P22526
114480	308362	A_24_P320284
114492	114227	A_23_P213754
114500	115814	A_23_P207927
114510	117014	A_23_P163622
114519	103269	A_23_P129358
114529	112168	A_23_P114349
114534	330281	A_24_P114551
114535	221336	A_23_P80684
114539	115910	A_23_P160359
114559	112153	A_23_P166640
114566	226871	A_23_P143034
114576	102141	A_23_P162228
114581	112666	A_23_P117851
114583	118092	A_23_P98147
114584	102739	A_23_P216068
114593	309742	A_23_P258340
114604	107883	A_23_P254648
114607	113273	A_23_P90895
114618	307417	A_23_P137423
114621	117629	A_23_P200126
114623	117108	A_23_P165148
114627	108218	A_23_P38046
114635	110755	A_23_P76267
114645	307822	A_23_P134433
114653	103767	A_24_P349117
114661	109968	A_23_P252449
114663	226738	A_23_P30547
114670	117586	A_24_P165864
114675	101939	A_23_P18186
114678	221850	A_23_P339705
114680	223425	A_23_P10947
114689	109103	A_23_P10401
114691	104227	A_23_P79816
114692	226010	A_23_P51745
114699	116364	A_23_P28169
114703	226826	A_23_P55948
114704	225529	A_24_P206603
114707	103264	A_23_P214977
114713	317596	A_23_P124514
114728	314915	A_23_P157521
114736	331117	A_23_P141076
114744	330731	A_23_P154938
114747	220132	A_23_P13701
114758	118436	A_23_P430442
114764	221220	A_23_P110243
114765	224159	A_23_P254379
114768	114714	A_23_P26895
114782	226612	A_23_P111413
114784	119133	A_23_P10391
114785	223399	A_23_P111267
114790	308176	A_23_P382
114791	221475	A_23_P55256
114800	307670	A_23_P16252
114804	226448	A_23_P48166
114812	101885	A_23_P99320
114822	309602	A_23_P128744
114825	100696	A_24_P763243
114838	109249	A_24_P162226
114839	221241	A_23_P218203
114842	105767	A_24_P356254
114843	224467	A_23_P87513
114851	103258	A_24_P928306
114866	118246	A_23_P100344
114868	221249	A_23_P395595
114882	307875	A_23_P74467
114885	222466	A_23_P29282
114895	107148	A_23_P487
114896	307879	A_23_P62377
114901	105356	A_24_P104407
114902	108992	A_23_P16166
114911	226725	A_23_P145619
114919	115779	A_23_P28295
114924	99358	A_23_P123596
114948	330422	A_23_P211627
114958	120749	A_23_P500381
114985	221396	A_23_P314250
114993	311196	A_23_P399201
115004	330535	A_23_P35219
115007	99456	A_23_P413888
115008	223866	A_23_P14939
115011	307553	A_23_P215419
115013	106242	A_23_P14564
115022	114281	A_23_P23815
115034	102347	A_23_P256676
115039	104558	A_23_P201238
115053	107835	A_23_P59700
115065	315395	A_23_P305273
115073	118543	A_23_P54230
115087	220726	A_23_P57277
115103	102250	A_23_P5550
115111	317395	A_23_P35916
115114	221054	A_23_P117190
115141	102083	A_23_P329361
115147	116022	A_23_P15146
115148	109488	A_23_P329261
115154	106397	A_23_P64372
115163	227085	A_23_P339003
115171	109180	A_23_P211056
115178	116633	A_23_P15654
115181	114321	A_23_P206733
115184	107904	A_23_P45756
115185	111363	A_23_P144294
115186	223198	A_23_P10211
115188	119525	A_23_P252175
115200	308468	A_23_P48246
115207	101458	A_23_P384108
115220	111967	A_23_P9086
115238	111013	A_23_P436284
115241	162326	A_23_P300797
115249	313788	A_23_P377819
115257	221363	A_23_P394216
115258	223191	A_23_P10172
115270	309760	A_23_P14105
115291	102726	A_23_P118412
115295	110221	A_23_P14157
115298	113496	A_23_P204828
115299	118505	A_32_P218046
115313	224948	A_23_P215024
115317	225702	A_23_P81087
115323	318443	A_23_P109452
115338	330320	A_24_P80633
115339	98446	A_23_P23017
115345	112123	A_23_P65518
115353	307847	A_23_P139704
115354	330906	A_23_P148475
115368	315371	A_23_P4885
115381	116125	A_32_P184933
115384	331026	A_23_P15906
115385	310062	A_23_P80129
115387	105816	A_23_P387031
115390	117339	A_23_P208302
115397	111361	A_23_P132175
115399	119537	A_23_P146077
115402	99318	A_23_P256948
115411	120688	A_23_P250353
115418	222154	A_23_P149847
115422	309253	A_24_P354337
115423	224238	A_23_P28595
[truncated: 14,612 more rows]
