# Supplementary material for: Distinct molecular mechanisms underlying clinically relevant subtypes of breast cancer: gene expression analyses across three different platforms
Source: BMC Genomics. 2006 May 26;7:127. doi: 10.1186/1471-2164-7-127 (PMC1489944; doi:10.1186/1471-2164-7-127)
Supplement: Additional File 5 — TaqMan® Gene Expression assays used in this study. This file contains a gene list of 85 genes with their corresponding TaqMan® Gene Expression Assay IDs, Applied Biosystem Human Genome Survey Microarray Probe IDs, Agilent Human Whole Genome Oligo Microarray Probe IDs, and Stanford Human 42 K cDNA Array SUIDs. [file 1471-2164-7-127-S5.xls]

## Sheet: Sheet1
FinalPick	Gene_Symbol	Applied Biosystem ProbeID	Stanford_cDNA_SUID	AgilentID_probeID
Hs00702699_s1	RAP2A	100214	115957	A_24_P81965
Hs01085578_g1	CYB5	100384	107636	A_23_P101208
Hs01009254_m1	PROM1	100529	118920	A_23_P258463
Hs00173625_m1	TFF3	100949	117726	A_23_P257296
Hs00327411_s1	MRAS	101584	98698	A_23_P377197
Hs00268206_m1	SLPI	101648	307304	A_23_P91230
Hs01086305_g1	TSPAN-1	106461	313631	A_23_P160167
Hs01119997_m1	KRT23	109356	225146	A_23_P78248
Hs00945401_m1	ANXA1	113729	99254	A_23_P94501
Hs00902901_m1	S100B	114188	108213	A_23_P143526
Hs01089894_m1	DMN	114901	105356	A_24_P104407
Hs01006726_m1	IL6ST	115545	330463	A_23_P502470
Hs00909223_m1	SYTL2	118410	220140	A_23_P53193
Hs00928063_m1	ART3	118662	114892	A_23_P80918
Hs00976556_m1	NOSTRIN	120791	221455	A_23_P79360
Hs00540855_m1	LOC134147	120950	227109	A_23_P144668
Hs00952036_m1	CTSL2	123679	313874	A_23_P146456
Hs00937860_m1	BCMP11	124109	109111	A_23_P42811
Hs00231766_m1	DSCR1	124953	330430	A_23_P166248
Hs00983323_m1	FBP1	125158	116796	A_23_P257111
Hs00983106_m1	MLPH	127260	224276	A_23_P165778
Hs01574283_m1	DNCL2B	130779	103855	A_23_P94840
Hs01000045_m1	CHST3	131471	331050	A_24_P269779
Hs00977590_m1	DAPK1	132559	102224	A_23_P252163
Hs01059058_g1	PLCE1	132759	313814	A_23_P35617
Hs00990138_m1	PRTFDC1	134696	223582	A_23_P202004
Hs00959451_g1	GABRP	135738	117608	A_23_P328545
Hs01076094_g1	EGFR	136952	309699	A_23_P215790
Hs00698851_m1	MGC24047	138122	108742	A_23_P376172
Hs00602750_mH	ZIC1	139546	310609	A_23_P367618
Hs01009093_m1	FLJ10901	141686	104297	A_23_P1043
Hs00297192_m1	RGMA	143899	226855	A_23_P372308
Hs00330178_m1	TSGA2	145624	109347	A_23_P102950
Hs01651836_m1		145937	330312	A_23_P100001
Hs00754237_s1	SAA1	146666	101397	A_23_P306203
Hs00918023_m1	VGLL1	147124	101882	A_23_P253123
Hs01046818_m1	ESR1	147628	98838	A_23_P22254
Hs00167309_m1	SOD2	149133	102185	A_23_P134176
Hs00987487_m1	FLJ33069	150608	315976	A_23_P321354
Hs00187790_m1	CHI3L2	151027	118716	A_23_P12082
Hs00253548_m1	PSAT1	151268	224459	A_23_P259692
Hs00267035_m1	KRT15	152522	224826	A_23_P27133
Hs01086817_m1	SLC39A6	156379	101636	A_23_P50167
Hs00964363_g1	XBP1	156527	116899	A_23_P120845
Hs00916998_m1	FLJ13110	156624	112279	A_23_P96285
Hs00154977_m1	EN1	159341	318561	A_23_P56404
Hs01082937_m1	SCRG1	161477	120950	A_23_P167159
Hs01547880_m1	PTPLA	163850	221951	A_23_P161352
Hs01030782_m1	FGD4	166592	105410	A_24_P158946
Hs01111685_m1	JDP1	167608	107349	A_23_P127220
Hs00933365_m1	FLJ35936	172568	99100	A_23_P326474
Hs00252934_s1	ABAT	174203	315658	A_23_P152505
Hs01086790_m1	LMO4	178238	226991	A_23_P380181
Hs00272049_s1	GPR19	178385	100371	A_23_P99285
Hs00179683_m1	HSA250839	178424	115623	A_32_P85676
Hs01032554_m1	C9orf58	179489	117963	A_23_P392384
Hs01568124_m1	LOC255743	179656	225828	A_23_P253896
Hs00298977_m1	SUSD3	180197	111336	A_23_P401076
Hs00187779_m1	BBOX1	183356	117942	A_23_P127495
Hs01110053_m1	C21orf91	185811	104661	A_24_P125839
Hs00922328_m1	GATA3	187082	178406	A_23_P75056
Hs00609870_m1	EDNRA	187407	111691	A_23_P7337
Hs00185750_m1	DNALI1	187510	117655	A_23_P160377
Hs00264241_m1	LOC90355	188430	330247	A_23_P122007
Hs00963142_m1	NMB	188934	311078	A_23_P88522
Hs01113391_m1	SLC27A2	190304	331009	A_23_P140450
Hs00386974_m1	FMO5	194441	119997	A_23_P233
Hs01122413_s1	ZNF552	194721	118262	A_23_P38830
Hs00356521_m1	AGR2	195456	313780	A_23_P31407
Hs00978188_m1	GPR160	196253	117945	A_23_P167005
Hs00212840_m1	CXXC5	196405	117459	A_23_P399001
Hs00374264_g1	S100A8	196494	99469	A_23_P434809
Hs00174674_m1	IER3	196695	103643	A_23_P42257
Hs01046217_g1	ARHH	198968	98984	A_23_P58132
Hs00213201_m1	CYP39A1	199871	114440	A_23_P133712
Hs01077215_m1		201462	102064	A_24_P696761
Hs00370121_g1	CREB3L4	203282	310039	A_23_P63232
Hs00745041_s1	PTE2B	205644	116290	A_23_P14515
Hs00912242_g1	CDCA7	207416	111783	A_23_P251421
Hs00158966_m1	LY75	209362	331319	A_23_P334173
Hs00751239_s1	MSX2	211364	106726	A_24_P132006
Hs00361426_m1	FABP7	211534	112495	A_23_P134139
Hs00611992_g1	DKFZP434A1315	216437	112381	A_32_P199884
Hs00223508_m1	C9orf19	224955	221444	A_23_P414913
Hs01053702_s1		235779	100795	A_24_P166663
